# Supplementary material for: (E)-1-Ferrocenyl-3-(2-fur­yl)prop-2-en-1-one
Source: Acta Crystallogr Sect E Struct Rep Online. 2010 Mar 31;66(Pt 4):m479. doi: 10.1107/S1600536810011001 (PMC2983834; doi:10.1107/S1600536810011001)
Supplement: Supplementary file 2 [file e-66-0m479-Isup2.hkl]

# 
# h,k,l, Fc-squared, Fo-squared, sigma(Fo-squared) and status flag 
# 
data_I
_shelx_title ' I      P c a 21' 
_shelx_refln_list_code          4 
_shelx_F_calc_maximum      158.79 
_exptl_crystal_F_000       632.00 
_reflns_d_resolution_high  0.7640 
 
loop_ 
 _symmetry_equiv_pos_as_xyz 
 'x, y, z' 
 '-x, -y, z+1/2' 
 '-x+1/2, y, z+1/2' 
 'x+1/2, -y, z' 
 
_cell_length_a     9.0677 
_cell_length_b    14.2220 
_cell_length_c    10.4846 
_cell_angle_alpha  90.000 
_cell_angle_beta   90.000 
_cell_angle_gamma  90.000 
 
_shelx_F_squared_multiplier     1.000 
 
loop_ 
 _refln_index_h 
 _refln_index_k 
 _refln_index_l 
 _refln_F_squared_calc 
 _refln_F_squared_meas 
 _refln_F_squared_sigma 
 _refln_observed_status 
   3   1 -13       62.71       59.73      9.45 o 
   3   2 -13       83.68       77.98     10.73 o 
   3   1 -12      107.05      114.44     11.45 o 
   4   1 -12        6.66        5.80      5.21 o 
   5   1 -12       87.06       96.50     10.43 o 
   4   2 -12        8.46        2.96      5.21 o 
   5   2 -12      151.55      150.03     13.76 o 
   3   3 -12       39.96       36.71      7.23 o 
   4   3 -12       20.61       18.05      4.49 o 
   5   3 -12        9.86        8.13      3.96 o 
   3   4 -12      123.46      128.62     12.35 o 
   4   4 -12       66.37       61.20      6.37 o 
   5   4 -12       92.74       90.13      7.66 o 
   3   5 -12      101.06      103.28     11.15 o 
   4   5 -12        1.53       -0.55      3.62 o 
   2   6 -12      129.06      151.80     13.69 o 
   3   6 -12       15.37       17.47      4.88 o 
   4   6 -12       20.46       17.86      4.19 o 
   2   7 -12      143.24      142.81     13.61 o 
   3   7 -12       26.17       22.38      5.22 o 
   2   8 -12       21.91       21.77      6.88 o 
   4   0 -11      431.84      461.92     26.93 o 
   6   0 -11      121.47      124.53     11.40 o 
   3   1 -11       88.30       88.55      9.33 o 
   4   1 -11       90.21       87.71      9.74 o 
   5   1 -11        8.55        7.26      4.84 o 
   6   1 -11       51.69       63.64      8.34 o 
   7   1 -11       12.64       11.84      5.56 o 
   3   2 -11      411.48      421.63     25.38 o 
   4   2 -11      111.70      109.88      7.65 o 
   5   2 -11       10.19       13.60      3.78 o 
   6   2 -11       40.58       33.18      4.74 o 
   3   3 -11       15.51       11.99      5.28 o 
   4   3 -11      248.59      285.04     13.57 o 
   5   3 -11       33.84       36.81      4.99 o 
   6   3 -11      146.67      152.80      9.49 o 
   3   4 -11       16.66       25.10      6.34 o 
   4   4 -11      103.66      106.53      7.77 o 
   5   4 -11        1.23        2.41      3.25 o 
   6   4 -11      177.93      204.43     11.22 o 
   3   5 -11      218.58      218.94     16.95 o 
   4   5 -11       17.11       16.12      5.31 o 
   5   5 -11        7.09        7.96      3.74 o 
   6   5 -11       18.71       13.70      4.41 o 
   1   6 -11       22.91       19.64      5.78 o 
   2   6 -11      102.90      106.70     10.83 o 
   3   6 -11       70.72       67.85      6.56 o 
   4   6 -11      132.10      132.07      9.15 o 
   5   6 -11       21.52       13.65      4.31 o 
   1   7 -11       83.12       64.34      8.02 o 
   2   7 -11       75.18       64.58      8.59 o 
   3   7 -11        5.34        8.92      3.82 o 
   4   7 -11      112.80      112.43      6.99 o 
   5   7 -11        1.04       -0.35      3.05 o 
   1   8 -11      184.23      177.97     14.20 o 
   2   8 -11       31.21       31.78      6.49 o 
   3   8 -11      210.77      210.18     11.96 o 
   4   8 -11        0.64        0.74      3.13 o 
   1   9 -11      108.74      120.47     11.17 o 
   2   9 -11       70.93       75.45      9.77 o 
   3   9 -11       72.18       70.11      7.07 o 
   4   9 -11       66.00       70.68      5.84 o 
   2  10 -11       43.41       42.29      7.58 o 
   3  10 -11        7.29        3.96      4.03 o 
   2   0 -10      846.63      878.60     46.34 o 
   4   0 -10      458.21      465.79     26.16 o 
   6   0 -10        7.76        2.99      4.15 o 
   8   0 -10       61.29       68.71      8.47 o 
   3   1 -10      138.82      129.99      7.33 o 
   4   1 -10      150.90      149.19      6.74 o 
   5   1 -10      329.74      334.37     11.95 o 
   6   1 -10        4.62        5.88      2.37 o 
   7   1 -10       98.23      104.69      5.70 o 
   8   1 -10        8.27        4.76      3.68 o 
   3   2 -10      452.16      432.52     26.10 o 
   4   2 -10        9.83        8.67      3.32 o 
   5   2 -10      334.92      358.15     15.68 o 
   6   2 -10        7.12        2.58      2.93 o 
   7   2 -10      138.44      156.22      8.96 o 
   8   2 -10       11.13       12.29      5.21 o 
   3   3 -10      189.47      162.92     13.12 o 
   4   3 -10      114.59      103.11      7.20 o 
   5   3 -10       36.16       29.30      4.34 o 
   6   3 -10       39.60       39.49      5.69 o 
   7   3 -10       52.72       47.18      5.33 o 
   3   4 -10       82.30       91.32      8.98 o 
   4   4 -10       60.52       50.03      5.36 o 
   5   4 -10      199.54      186.22     10.03 o 
   6   4 -10       36.19       41.35      4.99 o 
   7   4 -10       93.76       95.82      7.58 o 
   0   5 -10       80.82       59.37      7.72 o 
   3   5 -10      390.09      413.99     25.45 o 
   4   5 -10       20.12       16.89      4.01 o 
   5   5 -10      254.59      257.62     12.81 o 
   6   5 -10        8.54       11.44      3.95 o 
   7   5 -10      143.65      158.95     17.17 o 
   0   6 -10     1097.07     1089.03     61.33 o 
   1   6 -10        7.42        3.90      4.12 o 
   2   6 -10      253.82      237.51     17.25 o 
   4   6 -10       46.87       44.14      5.34 o 
   5   6 -10       92.19       87.96      7.15 o 
   6   6 -10        9.29        8.94      3.92 o 
   7   6 -10       71.22       75.85      9.98 o 
   0   7 -10      405.06      379.68     23.14 o 
   1   7 -10       29.28       30.89      5.92 o 
   2   7 -10      366.82      374.51     24.22 o 
   3   7 -10       22.38       17.00      5.95 o 
   4   7 -10        9.77        6.73      3.04 o 
   5   7 -10       60.75       60.84      5.15 o 
   6   7 -10        4.08        0.42      2.92 o 
   1   8 -10        4.11        3.35      4.22 o 
   2   8 -10       18.08       22.09      5.75 o 
   3   8 -10      100.94      108.97     11.12 o 
   4   8 -10       15.05       15.83      3.54 o 
   5   8 -10      276.30      278.93     11.70 o 
   6   8 -10        3.10        4.36      3.34 o 
   1   9 -10        2.66        2.82      4.27 o 
   2   9 -10      143.85      160.70     12.89 o 
   3   9 -10      133.56      140.66     13.19 o 
   4   9 -10       13.47       13.50      3.55 o 
   5   9 -10       73.01       71.94      5.61 o 
   1  10 -10        3.41        1.01      4.05 o 
   2  10 -10      208.79      233.94     16.19 o 
   3  10 -10        4.26        2.94      4.82 o 
   4  10 -10       46.34       52.85      5.18 o 
   5  10 -10        8.56       -0.50      3.85 o 
   1  11 -10        5.05        4.51      4.37 o 
   2  11 -10       43.17       35.23      6.54 o 
   3  11 -10      105.77      108.30     22.45 o 
   4  11 -10       20.40       18.66      6.15 o 
   1  12 -10       27.85       20.80      5.77 o 
   2  12 -10       19.50       17.12      5.83 o 
   4   0  -9      857.94      793.59     31.69 o 
   6   0  -9      449.33      475.89     24.55 o 
   8   0  -9      170.65      168.48      9.08 o 
   2   1  -9       75.18       74.87      6.96 o 
   3   1  -9      446.77      463.80     14.62 o 
   4   1  -9      140.40      136.22      5.21 o 
   5   1  -9       37.39       35.54      2.73 o 
   6   1  -9      164.05      163.99      6.99 o 
   7   1  -9       40.04       35.57      3.43 o 
   8   1  -9       77.30       75.10      4.81 o 
   3   2  -9      283.33      282.20     12.52 o 
   4   2  -9       54.59       53.66      4.00 o 
   5   2  -9       77.33       73.15      4.50 o 
   6   2  -9       92.49       96.00      5.03 o 
   7   2  -9       37.14       41.78      3.80 o 
   8   2  -9       29.04       28.25      4.28 o 
   3   3  -9      330.87      298.83     19.67 o 
   4   3  -9      695.56      675.82     34.34 o 
   5   3  -9        3.36        3.53      4.52 o 
   6   3  -9      531.19      531.96     26.99 o 
   7   3  -9       54.80       53.27      5.16 o 
   8   3  -9      115.30      113.64      9.42 o 
   3   4  -9      109.42      117.75     10.23 o 
   4   4  -9      121.18      117.00      7.52 o 
   5   4  -9       17.66       19.80      3.69 o 
   6   4  -9      212.11      217.44     11.64 o 
   7   4  -9       35.63       35.19      4.72 o 
   8   4  -9       67.87       64.58      5.99 o 
   4   5  -9       10.57       10.72      3.50 o 
   5   5  -9        6.42        2.31      3.15 o 
   6   5  -9        8.24        5.90      3.27 o 
   7   5  -9       76.43       79.06      6.54 o 
   8   5  -9        2.37        3.00      3.60 o 
   1   6  -9       26.42       26.13      4.88 o 
   2   6  -9      107.36       95.34      9.34 o 
   4   6  -9      316.50      307.67     14.20 o 
   5   6  -9       13.23       17.73      4.05 o 
   6   6  -9      279.28      264.46     13.40 o 
   7   6  -9       14.58       10.68      3.80 o 
   8   6  -9       84.54       79.05      6.86 o 
   1   7  -9      331.46      308.59     19.87 o 
   2   7  -9      397.62      384.01     24.73 o 
   3   7  -9      114.74      124.09     11.25 o 
   4   7  -9      112.15      114.11      6.35 o 
   5   7  -9        2.12        4.59      2.73 o 
   6   7  -9      218.24      225.64     10.03 o 
   7   7  -9       14.48       13.94      4.09 o 
   1   8  -9      628.83      619.74     35.83 o 
   2   8  -9        9.43        6.51      4.57 o 
   3   8  -9      277.32      263.60     19.16 o 
   4   8  -9       30.36       29.60      3.79 o 
   5   8  -9        6.52        4.61      2.75 o 
   6   8  -9       16.38       21.02      3.67 o 
   7   8  -9       25.87       29.90      4.24 o 
   1   9  -9      302.46      277.37     18.92 o 
   2   9  -9       48.66       40.41      6.52 o 
   3   9  -9      261.67      265.14     18.53 o 
   4   9  -9      146.71      151.59      7.73 o 
   5   9  -9       10.08        5.73      3.16 o 
   6   9  -9       79.34       69.18      6.23 o 
   1  10  -9        1.04        3.19      3.85 o 
   2  10  -9      244.35      269.07     17.84 o 
   3  10  -9       16.60       13.15      5.28 o 
   4  10  -9      150.41      165.19      9.87 o 
   5  10  -9        1.61        0.72      2.26 o 
   6  10  -9      179.63      203.17     12.15 o 
   1  11  -9      163.36      165.58     12.95 o 
   2  11  -9       12.30        8.31      4.83 o 
   3  11  -9      113.83      127.24     11.99 o 
   4  11  -9       31.74       24.22      3.92 o 
   5  11  -9       15.36       14.72      3.66 o 
   1  12  -9      193.72      198.55     14.47 o 
   2  12  -9       36.55       37.46      6.89 o 
   3  12  -9       44.14       43.11      5.40 o 
   4  12  -9       39.34       44.53      4.82 o 
   1  13  -9       10.21       10.34      4.94 o 
   2  13  -9       23.02       20.56      6.09 o 
   3  13  -9        7.24        1.42      2.50 o 
   4   0  -8      840.11      820.64     29.67 o 
   6   0  -8       21.59       27.27      3.53 o 
   8   0  -8       77.32       80.59      5.64 o 
   2   1  -8      654.19      666.78     34.35 o 
   3   1  -8      247.98      242.44      8.65 o 
   4   1  -8      485.76      476.34     13.23 o 
   5   1  -8      536.26      530.36     15.72 o 
   6   1  -8       92.01       83.42      4.02 o 
   7   1  -8      205.82      199.96      6.90 o 
   8   1  -8       56.43       53.47      4.00 o 
   9   1  -8       96.23       98.17      4.83 o 
   2   2  -8       25.02       21.45      3.63 o 
   3   2  -8      771.33      741.73     22.39 o 
   4   2  -8      184.25      192.19      6.33 o 
   5   2  -8      503.06      501.58     14.08 o 
   6   2  -8      113.37      101.74      4.48 o 
   7   2  -8      282.49      263.65     10.23 o 
   8   2  -8        8.43       10.16      2.59 o 
   9   2  -8      134.76      130.72      6.43 o 
   3   3  -8       52.76       50.19      4.19 o 
   4   3  -8      250.04      250.29      8.71 o 
   5   3  -8       59.18       55.58      3.81 o 
   6   3  -8       94.79       90.96      4.98 o 
   7   3  -8      101.48      107.98      6.05 o 
   8   3  -8      183.87      188.77      9.78 o 
   9   3  -8        1.22        1.48      3.12 o 
   3   4  -8        8.38        7.43      3.98 o 
   4   4  -8       42.60       41.03      4.33 o 
   5   4  -8      406.09      408.10     17.12 o 
   6   4  -8       21.30       25.53      3.89 o 
   7   4  -8       83.20       73.12      6.74 o 
   8   4  -8       50.71       44.15      4.95 o 
   9   4  -8       20.60       23.45      4.35 o 
   0   5  -8      160.52      141.11     10.75 o 
   1   5  -8       92.78       95.49      8.07 o 
   4   5  -8       32.78       35.88     10.18 o 
   5   5  -8      908.18      885.58     32.66 o 
   6   5  -8        7.00        6.09      2.99 o 
   7   5  -8      349.86      368.17     16.51 o 
   8   5  -8        0.02       -0.85      2.94 o 
   9   5  -8        9.53        8.30      3.79 o 
   0   6  -8     2379.64     2349.19    120.60 o 
   1   6  -8        0.35        0.19      1.83 o 
   2   6  -8      367.06      367.57     23.94 o 
   4   6  -8      155.30      147.28      8.71 o 
   5   6  -8       30.51       37.10      4.52 o 
   6   6  -8        6.07        2.65      2.98 o 
   7   6  -8      119.52      115.63      8.80 o 
   8   6  -8       45.99       45.02      4.45 o 
   0   7  -8      603.85      607.13     33.70 o 
   1   7  -8      158.30      135.96      7.52 o 
   2   7  -8      551.88      570.14     32.79 o 
   3   7  -8       16.32       18.12      5.03 o 
   4   7  -8      140.24      134.36      6.97 o 
   5   7  -8      182.36      165.44      7.73 o 
   6   7  -8        6.85        6.18      2.73 o 
   7   7  -8       44.45       39.56      4.11 o 
   8   7  -8       12.63        9.81      4.35 o 
   0   8  -8      220.90      185.81     13.08 o 
   1   8  -8        1.81        2.12      2.18 o 
   2   8  -8       82.10       77.03      8.19 o 
   3   8  -8      362.70      359.45     21.96 o 
   4   8  -8       72.19       68.03      4.94 o 
   5   8  -8      422.31      406.04     14.70 o 
   6   8  -8        2.75       -1.19      2.42 o 
   7   8  -8      207.32      201.06     16.03 o 
   8   8  -8        3.07        0.85      2.86 o 
   0   9  -8      773.86      735.65     39.39 o 
   1   9  -8       14.10        9.72      2.69 o 
   2   9  -8       67.70       74.67      8.71 o 
   3   9  -8      210.11      208.06     15.31 o 
   4   9  -8       96.51       88.41      6.93 o 
   5   9  -8      207.51      202.92     11.06 o 
   6   9  -8       19.32       16.32      3.18 o 
   7   9  -8      153.56      150.08      8.14 o 
   0  10  -8      507.69      526.33     31.13 o 
   1  10  -8       10.68       10.69      3.97 o 
   2  10  -8      533.96      570.60     30.69 o 
   3  10  -8       11.71        8.04      4.52 o 
   4  10  -8       11.87        8.37      2.95 o 
   5  10  -8       33.33       35.60      4.11 o 
   6  10  -8       17.10       12.53      3.36 o 
   7  10  -8        0.26        2.13      2.90 o 
   0  11  -8        9.48        6.04      3.92 o 
   1  11  -8       82.18       81.11      5.78 o 
   2  11  -8      130.97      131.73     11.32 o 
   3  11  -8      170.56      173.56     13.81 o 
   4  11  -8       25.05       31.67      4.04 o 
   5  11  -8      249.38      271.13     10.88 o 
   6  11  -8        0.91        0.63      2.87 o 
   0  12  -8       96.06       87.36      9.23 o 
   1  12  -8       88.40       89.30      9.38 o 
   2  12  -8       51.43       52.41      7.06 o 
   3  12  -8      235.97      231.88     16.88 o 
   4  12  -8       11.71        8.18      2.61 o 
   5  12  -8       38.86       35.95      5.30 o 
   0  13  -8      212.01      191.39     15.06 o 
   1  13  -8        5.10        0.92      4.14 o 
   2  13  -8      175.75      163.46     13.56 o 
   3  13  -8       18.20       20.30      3.70 o 
   4  13  -8       41.94       47.24      4.82 o 
   0  14  -8        3.95        5.41      4.51 o 
   1  14  -8       10.03       -3.80      3.80 o 
   2  14  -8       57.31       57.86      8.59 o 
   3  14  -8       59.92       61.47      5.21 o 
   0  15  -8       63.28       62.87      8.58 o 
   4   0  -7      577.66      529.19     26.54 o 
   6   0  -7      676.73      658.85     23.94 o 
   8   0  -7      224.29      213.04     12.48 o 
  10   0  -7       50.20       51.26      5.25 o 
   2   1  -7      569.82      570.90     30.24 o 
   3   1  -7      730.73      704.58     18.77 o 
   4   1  -7      349.52      343.82      9.96 o 
   5   1  -7        9.11        5.89      1.54 o 
   6   1  -7      220.68      214.56      7.06 o 
   7   1  -7       75.28       69.65      3.65 o 
   8   1  -7       99.14       91.25      4.31 o 
   9   1  -7      121.53      118.53      5.14 o 
  10   1  -7       12.31       12.51      2.56 o 
   2   2  -7      290.68      292.68     17.82 o 
   3   2  -7      793.01      758.12     22.73 o 
   4   2  -7      266.81      260.21      7.95 o 
   5   2  -7       46.74       44.14      2.60 o 
   6   2  -7      233.86      225.94      7.02 o 
   7   2  -7      200.64      206.66      6.73 o 
   8   2  -7        3.37        1.38      2.04 o 
   9   2  -7      148.69      150.98      5.94 o 
  10   2  -7       14.30       11.67      2.51 o 
   2   3  -7      208.65      192.91      7.18 o 
   3   3  -7      192.86      197.20      7.06 o 
   4   3  -7      952.31      930.60     23.83 o 
   5   3  -7      136.48      136.16      4.94 o 
   6   3  -7      752.30      752.97     19.39 o 
   7   3  -7      135.41      134.52      5.98 o 
   8   3  -7      240.60      237.47      9.33 o 
   9   3  -7        3.03        3.82      2.67 o 
  10   3  -7       14.23        6.74      4.66 o 
   1   4  -7     1195.23     1144.66     58.18 o 
   2   4  -7      708.81      678.04     25.25 o 
   3   4  -7       26.57       23.61      4.37 o 
   4   4  -7      334.94      335.86     10.84 o 
   5   4  -7       56.44       54.92      3.50 o 
   6   4  -7      346.80      354.10     12.12 o 
   7   4  -7       54.02       58.04      5.26 o 
   8   4  -7      370.12      356.04     15.55 o 
   9   4  -7       29.68       28.59      4.28 o 
   1   5  -7     1107.32     1059.58     50.85 o 
   2   5  -7       13.52       23.42      3.18 o 
   4   5  -7      195.59      163.36      8.90 o 
   5   5  -7      114.42      110.78      6.76 o 
   6   5  -7      151.23      164.16      8.68 o 
   7   5  -7      308.04      300.12     13.61 o 
   8   5  -7       34.49       33.20      4.38 o 
   9   5  -7      167.76      182.64      9.90 o 
   1   6  -7      187.82      183.77      8.17 o 
   2   6  -7      594.03      621.51     24.17 o 
   3   6  -7      153.14      146.81     11.54 o 
   4   6  -7      368.45      373.22     27.24 o 
   5   6  -7       26.01       22.09      3.80 o 
   6   6  -7      312.51      314.51     15.12 o 
   7   6  -7        3.80       -0.44      2.37 o 
   8   6  -7      103.46      106.89      6.05 o 
   9   6  -7       18.13       13.57      3.39 o 
   1   7  -7      266.28      244.87     11.78 o 
   2   7  -7      131.26      125.73      6.46 o 
   3   7  -7       45.58       42.63      6.37 o 
   4   7  -7      328.76      331.10     12.05 o 
   5   7  -7       60.11       59.01      5.30 o 
   6   7  -7      758.21      742.37     24.04 o 
   7   7  -7        1.94        0.39      2.35 o 
   8   7  -7       84.35       84.69      5.60 o 
   9   7  -7       21.65       21.39      3.69 o 
   1   8  -7      954.88      929.19     35.58 o 
   2   8  -7      115.97      113.23      6.30 o 
   3   8  -7      645.64      627.94     38.11 o 
   4   8  -7       22.45       22.81      3.78 o 
   5   8  -7       46.49       36.66      6.15 o 
   6   8  -7       10.58        9.74      2.85 o 
   7   8  -7       49.36       55.93      5.25 o 
   8   8  -7        8.92        4.50      2.79 o 
   1   9  -7      368.10      375.53     15.78 o 
   2   9  -7      361.00      376.46     22.15 o 
   3   9  -7      341.01      344.45     22.62 o 
   4   9  -7      175.49      173.51      7.98 o 
   5   9  -7        5.31        6.18      2.67 o 
   6   9  -7      232.39      238.98     10.22 o 
   7   9  -7       28.97       29.68      3.90 o 
   8   9  -7       33.84       33.52      5.11 o 
   1  10  -7       91.68       84.52     11.81 o 
   2  10  -7      299.08      309.08     18.77 o 
   3  10  -7       53.25       49.25      7.05 o 
   4  10  -7      529.27      514.10     36.94 o 
   5  10  -7       49.68       46.10      4.24 o 
   6  10  -7      320.35      358.00     13.26 o 
   7  10  -7       12.31       12.26      2.97 o 
   1  11  -7      444.58      409.27     27.47 o 
   2  11  -7       54.37       46.01      6.63 o 
   3  11  -7       97.23       90.97      9.54 o 
   4  11  -7       93.79       83.41      6.88 o 
   5  11  -7       18.45       14.53      2.92 o 
   6  11  -7       67.64       77.41      8.47 o 
   7  11  -7       75.31       73.61      9.69 o 
   1  12  -7      198.55      188.62      9.96 o 
   2  12  -7      144.98      131.96     11.02 o 
   3  12  -7       59.91       58.18      5.81 o 
   4  12  -7      123.68      125.58      6.80 o 
   5  12  -7       18.96       19.76      3.44 o 
   6  12  -7       25.11       26.81      3.85 o 
   1  13  -7        6.47        6.04      2.90 o 
   2  13  -7      181.76      183.54     13.98 o 
   3  13  -7        4.84        7.08      3.00 o 
   4  13  -7      210.61      223.17      9.97 o 
   5  13  -7        0.17        1.41      2.69 o 
   1  14  -7      258.94      247.63     12.59 o 
   2  14  -7       44.16       44.12      7.08 o 
   3  14  -7       30.09       29.64      4.63 o 
   4  14  -7       35.50       38.64      4.65 o 
   1  15  -7       81.10       79.38      6.58 o 
   2  15  -7        4.71        2.02      4.77 o 
   3  15  -7       91.15       98.73      7.45 o 
   4   0  -6     1014.08      952.49     33.04 o 
   6   0  -6      376.64      342.94     14.04 o 
   8   0  -6      242.63      241.08     10.70 o 
  10   0  -6       87.80       95.64      6.88 o 
   2   1  -6     1757.57     1869.54     92.77 o 
   3   1  -6     1349.30     1347.95     32.51 o 
   4   1  -6      147.32      157.26      5.04 o 
   5   1  -6      665.84      680.04     18.79 o 
   6   1  -6       28.65       27.14      2.49 o 
   7   1  -6      229.85      221.75      7.24 o 
   8   1  -6       86.65       87.83      4.10 o 
   9   1  -6      123.37      115.95      4.99 o 
  10   1  -6       63.49       72.36      4.13 o 
   2   2  -6      100.60       95.46      7.08 o 
   3   2  -6      454.81      460.43     11.66 o 
   4   2  -6      223.99      218.99      6.62 o 
   5   2  -6      976.18      947.73     23.77 o 
   6   2  -6       37.01       33.90      2.40 o 
   7   2  -6      527.64      504.27     14.14 o 
   8   2  -6        4.16        3.69      1.70 o 
   9   2  -6      125.83      123.93      5.19 o 
  10   2  -6       25.35       26.23      2.90 o 
   1   3  -6       55.00       73.06      5.08 o 
   2   3  -6     1469.45     1391.50     41.41 o 
   3   3  -6      133.66      137.15      5.08 o 
   4   3  -6      433.18      432.07     11.42 o 
   5   3  -6       98.57       97.14      3.70 o 
   6   3  -6      163.95      163.75      5.63 o 
   7   3  -6       42.96       42.34      2.78 o 
   8   3  -6      213.06      213.22      7.30 o 
   9   3  -6       16.04       17.21      2.45 o 
  10   3  -6      130.98      136.54      7.97 o 
   1   4  -6      238.80      230.11     13.41 o 
   2   4  -6     1053.98     1042.74     29.60 o 
   3   4  -6      996.36     1013.16     29.02 o 
   4   4  -6      110.91      114.32      4.00 o 
   5   4  -6      632.63      632.26     16.44 o 
   6   4  -6       13.78       13.34      1.79 o 
   7   4  -6      130.84      125.92      4.81 o 
   8   4  -6      213.21      220.98      7.43 o 
   9   4  -6       57.95       64.14      4.36 o 
  10   4  -6      123.46      138.90      8.46 o 
   0   5  -6      386.13      360.18     21.04 o 
   1   5  -6      368.64      341.74     14.41 o 
   2   5  -6      112.42      120.47      5.51 o 
   3   5  -6      251.91      251.80     10.44 o 
   4   5  -6       48.12       47.19      2.99 o 
   5   5  -6     1558.79     1530.79     53.38 o 
   6   5  -6      210.25      203.46     10.04 o 
   7   5  -6      728.83      705.26     28.44 o 
   8   5  -6        4.46        0.92      2.79 o 
   9   5  -6       57.50       48.11      4.25 o 
  10   5  -6        2.28       -1.73      3.49 o 
   0   6  -6     1138.08     1146.37     57.04 o 
   1   6  -6       76.01       84.42      4.82 o 
   2   6  -6     1110.74     1061.57     40.43 o 
   3   6  -6      514.77      525.21     31.27 o 
   4   6  -6      148.47      152.18      6.50 o 
   5   6  -6      336.95      329.19     11.14 o 
   6   6  -6       13.02       12.00      2.57 o 
   7   6  -6      185.87      191.35      7.87 o 
   8   6  -6       52.47       55.11      4.26 o 
   9   6  -6       50.11       50.17      6.00 o 
   0   7  -6     2605.31     2580.47    128.56 o 
   1   7  -6       17.94       21.81      2.53 o 
   2   7  -6      782.92      787.03     30.31 o 
   3   7  -6      200.32      203.07     14.73 o 
   4   7  -6      864.70      839.14     33.06 o 
   5   7  -6      248.86      254.31     11.73 o 
   6   7  -6      185.17      151.04      7.26 o 
   7   7  -6       38.03       48.35      4.10 o 
   8   7  -6      124.17      130.54      8.36 o 
   9   7  -6        2.07        2.03      2.59 o 
   0   8  -6       77.45       82.48      7.05 o 
   1   8  -6       46.29       48.14      3.87 o 
   2   8  -6      318.71      341.53     13.91 o 
   3   8  -6      974.19      930.09     55.66 o 
   4   8  -6        4.00        4.71      2.25 o 
   5   8  -6      717.43      718.40     23.62 o 
   6   8  -6       15.13       14.38      2.63 o 
   7   8  -6      363.35      359.77     16.30 o 
   8   8  -6       21.21       18.37      3.99 o 
   9   8  -6       17.24       10.62      2.90 o 
   0   9  -6       82.01       82.01      7.30 o 
   1   9  -6       24.67       23.57      3.72 o 
   2   9  -6      189.48      195.43      9.02 o 
   3   9  -6      186.95      183.36     12.59 o 
   4   9  -6       24.99       19.10      3.49 o 
   5   9  -6      225.00      242.50     11.69 o 
   6   9  -6       12.18        4.97      2.41 o 
   7   9  -6      134.08      137.72      6.89 o 
   8   9  -6       34.42       32.12      4.56 o 
   0  10  -6      710.72      633.06     34.58 o 
   1  10  -6      259.63      247.67     10.83 o 
   2  10  -6      437.83      452.98     18.48 o 
   3  10  -6       10.08        4.35      4.10 o 
   4  10  -6      106.10      102.26      5.83 o 
   5  10  -6       65.76       63.83      4.61 o 
   6  10  -6        4.67        2.02      2.54 o 
   7  10  -6       17.49       13.48      4.51 o 
   8  10  -6      107.09      106.50      7.78 o 
   0  11  -6       42.93       46.38      5.70 o 
   1  11  -6       75.86       81.52      5.59 o 
   2  11  -6      143.18      136.87      7.60 o 
   3  11  -6      716.89      726.01     28.32 o 
   4  11  -6        2.86       -0.09      2.17 o 
   5  11  -6      370.16      374.76     13.71 o 
   6  11  -6        6.74        4.91      2.52 o 
   7  11  -6      154.65      147.65      7.65 o 
   8  11  -6       10.56       12.48      3.25 o 
   0  12  -6      206.01      197.21     13.21 o 
   1  12  -6       94.29       88.13      6.18 o 
   2  12  -6      201.55      198.15      9.75 o 
   3  12  -6      268.99      259.90     10.19 o 
   4  12  -6        9.59       12.99      2.94 o 
   5  12  -6      211.68      227.44      9.60 o 
   6  12  -6        1.23        0.96      2.64 o 
   7  12  -6      129.99      139.67      7.23 o 
   0  13  -6      283.77      291.00     18.58 o 
   1  13  -6       29.00       30.59      5.14 o 
   2  13  -6      382.77      395.00     16.64 o 
   3  13  -6       27.73       29.29      5.10 o 
   4  13  -6       82.06       92.48      5.57 o 
   5  13  -6       12.38       17.17      3.36 o 
   6  13  -6        4.75        5.02      2.90 o 
   0  14  -6      183.57      190.07     15.01 o 
   1  14  -6       23.46       25.93      4.03 o 
   2  14  -6       74.88       72.91      5.93 o 
   3  14  -6      222.02      222.30      9.66 o 
   4  14  -6       80.62       84.60      5.58 o 
   5  14  -6       62.60       72.40      8.78 o 
   0  15  -6      101.66      112.03     10.85 o 
   1  15  -6       14.77       13.87      4.17 o 
   2  15  -6        4.45        4.76      4.46 o 
   3  15  -6      163.80      183.65      8.59 o 
   4  15  -6        4.75        4.99      2.92 o 
   0  16  -6       77.04       82.05      9.35 o 
   1  16  -6       16.00       11.73      3.68 o 
   2  16  -6       81.18       80.15      9.70 o 
   3  16  -6        9.76        6.53      3.96 o 
   2   0  -5     1055.21     1122.54     54.98 o 
   4   0  -5     2515.40     2544.39     81.93 o 
   6   0  -5      569.03      516.37     19.85 o 
   8   0  -5      466.40      465.04     18.76 o 
  10   0  -5        4.75        1.47      2.88 o 
   3   1  -5     1984.02     2048.93     52.25 o 
   4   1  -5      404.32      386.34     10.40 o 
   5   1  -5       77.13       82.12      3.82 o 
   6   1  -5      227.30      231.93      7.34 o 
   7   1  -5      109.21      109.45      4.47 o 
   8   1  -5       87.75       96.18      4.33 o 
   9   1  -5      278.27      276.31     11.51 o 
  10   1  -5        6.35        5.42      2.16 o 
  11   1  -5       57.93       55.37      5.59 o 
   2   2  -5       81.80       87.76      4.66 o 
   3   2  -5     1809.37     1748.00     38.43 o 
   4   2  -5      651.30      681.49     17.41 o 
   5   2  -5       45.45       45.78      2.45 o 
   6   2  -5      274.47      275.04      7.75 o 
   7   2  -5       62.66       64.21      3.21 o 
   8   2  -5       85.48       82.88      4.01 o 
   9   2  -5      370.67      363.07     10.98 o 
  10   2  -5        3.05        0.90      2.05 o 
   1   3  -5      849.32      955.02     48.80 o 
   2   3  -5     1931.52     1974.50     57.38 o 
   3   3  -5      168.06      182.35      4.56 o 
   4   3  -5     2363.89     2315.15     54.63 o 
   5   3  -5      298.80      308.37      8.46 o 
   6   3  -5     1087.72     1054.28     25.98 o 
   7   3  -5      134.11      133.79      4.86 o 
   8   3  -5      646.27      632.56     17.45 o 
   9   3  -5       14.61       13.41      2.29 o 
  10   3  -5       40.13       36.75      3.21 o 
   1   4  -5     1478.07     1435.55     46.82 o 
   2   4  -5      177.65      179.34      5.87 o 
   3   4  -5      710.14      723.33     16.48 o 
   4   4  -5     1161.76     1161.12     28.19 o 
   5   4  -5       68.79       73.67      3.10 o 
   6   4  -5      571.78      574.25     14.97 o 
   7   4  -5       37.36       38.23      2.62 o 
   8   4  -5      253.77      245.08      8.07 o 
   9   4  -5      220.07      211.92      7.34 o 
  10   4  -5       19.34       20.40      2.46 o 
   1   5  -5     3396.37     3471.36     82.10 o 
   2   5  -5      146.90      143.87      4.38 o 
   3   5  -5     1221.74     1206.73     29.85 o 
   4   5  -5       47.10       49.31      2.44 o 
   5   5  -5       26.57       22.96      1.86 o 
   6   5  -5      114.51      114.65      4.31 o 
   7   5  -5       50.13       48.20      2.97 o 
   8   5  -5       57.19       53.42      3.63 o 
   9   5  -5      218.96      232.00      7.10 o 
  10   5  -5        7.12        4.80      2.68 o 
   1   6  -5      791.69      791.48     30.37 o 
   2   6  -5      696.85      740.12     28.29 o 
   3   6  -5      240.47      243.57      9.07 o 
   4   6  -5     1092.88     1042.17     38.73 o 
   5   6  -5      747.16      718.54     38.19 o 
   6   6  -5      905.53      853.54     25.94 o 
   7   6  -5      188.25      187.46      7.72 o 
   8   6  -5      173.93      177.87      8.86 o 
   9   6  -5       25.41       29.86      3.55 o 
  10   6  -5        4.38        2.38      2.63 o 
   1   7  -5      402.05      406.68     16.25 o 
   2   7  -5      297.72      304.49     13.15 o 
   3   7  -5      137.93      149.56     11.10 o 
   4   7  -5      883.35      880.94     27.14 o 
   5   7  -5        2.60        1.22      1.40 o 
   6   7  -5      228.01      248.74      9.94 o 
   7   7  -5       89.96       88.41      6.04 o 
   8   7  -5      361.55      336.62     14.53 o 
   9   7  -5       72.79       62.39      7.81 o 
  10   7  -5       10.84       10.04      3.31 o 
   1   8  -5      932.67      828.84     34.24 o 
   2   8  -5        9.16       10.40      2.07 o 
   3   8  -5      615.01      619.52     24.56 o 
   4   8  -5       81.82       87.25      5.61 o 
   5   8  -5      168.99      158.13     11.53 o 
   6   8  -5      280.78      273.66     12.53 o 
   7   8  -5      133.30      117.71      7.25 o 
   8   8  -5       30.27       28.97      3.64 o 
   9   8  -5       96.84      108.24      6.16 o 
   1   9  -5     1292.19     1258.39     45.40 o 
   2   9  -5      159.47      160.50      7.80 o 
   3   9  -5      235.65      237.92      7.97 o 
   4   9  -5      527.76      527.58     17.41 o 
   5   9  -5       48.01       42.18      7.71 o 
   6   9  -5      388.69      375.77     13.64 o 
   7   9  -5       31.84       27.72      3.37 o 
   8   9  -5      138.94      143.94      8.45 o 
   9   9  -5       58.11       53.32      5.40 o 
   1  10  -5      126.72      133.45     11.03 o 
   2  10  -5      173.35      160.54      8.20 o 
   3  10  -5       43.78       42.36      2.89 o 
   4  10  -5      621.52      620.45     20.02 o 
   5  10  -5       25.26       21.86      3.01 o 
   6  10  -5      344.32      346.17     12.90 o 
   7  10  -5       35.44       30.47      4.11 o 
   8  10  -5      117.39      114.32      6.38 o 
   9  10  -5       18.78       17.99      4.11 o 
   1  11  -5      316.61      294.43     12.70 o 
   2  11  -5       79.76       73.21      6.34 o 
   3  11  -5      239.99      238.02      7.92 o 
   4  11  -5       47.47       53.69      3.99 o 
   5  11  -5       45.70       42.06      3.77 o 
   6  11  -5      134.51      139.19      6.86 o 
   7  11  -5      102.88      102.75      5.95 o 
   8  11  -5       35.96       38.97      4.01 o 
   1  12  -5      720.70      686.60     26.09 o 
   2  12  -5      145.91      137.62      7.37 o 
   3  12  -5      156.63      155.62      6.97 o 
   4  12  -5      111.07      102.26      5.80 o 
   5  12  -5       38.44       39.57      3.76 o 
   6  12  -5       79.62       74.56      5.10 o 
   7  12  -5       30.02       23.45      3.67 o 
   1  13  -5        8.57        4.03      2.74 o 
   2  13  -5      223.03      206.45     10.83 o 
   3  13  -5       27.39       22.89      4.24 o 
   4  13  -5      359.71      391.29     13.96 o 
   5  13  -5       15.37       13.52      2.97 o 
   6  13  -5      256.46      261.27     20.44 o 
   7  13  -5       15.13        9.70      3.00 o 
   1  14  -5      221.44      203.04     10.72 o 
   2  14  -5       85.95       76.46      6.29 o 
   3  14  -5      114.29      110.11      6.24 o 
   4  14  -5       80.17       76.20      5.43 o 
   5  14  -5        5.51        6.43      2.78 o 
   6  14  -5       69.83       63.95      7.18 o 
   1  15  -5      393.51      394.56     17.36 o 
   2  15  -5        7.62        5.88      3.26 o 
   3  15  -5      115.87      107.04      7.72 o 
   4  15  -5       18.36       20.18      4.08 o 
   5  15  -5       21.43       23.89      4.71 o 
   1  16  -5       27.03       21.37      4.21 o 
   2  16  -5       66.53       60.10      5.89 o 
   3  16  -5       45.76       46.03      5.87 o 
   4  16  -5       94.81      110.11      7.83 o 
   1  17  -5       15.17       11.63      3.95 o 
   2  17  -5       39.17       42.73      5.47 o 
   2   0  -4     6378.53     6725.70    322.12 o 
   4   0  -4     1027.45     1146.95     37.34 o 
   6   0  -4       11.45       13.23      2.15 o 
   8   0  -4      260.50      243.58     13.11 o 
  10   0  -4      405.85      403.06     17.65 o 
   2   1  -4      140.66      127.29      4.39 o 
   3   1  -4     1588.02     1588.49     35.77 o 
   4   1  -4      188.20      173.05      5.21 o 
   5   1  -4     2268.04     2267.64     56.84 o 
   6   1  -4       49.71       52.71      2.65 o 
   7   1  -4      537.72      516.98     17.20 o 
   8   1  -4       64.27       59.76      3.35 o 
   9   1  -4      127.25      121.93      4.95 o 
  10   1  -4       74.67       72.21      4.35 o 
  11   1  -4       14.80       16.26      2.74 o 
   2   2  -4       69.58       68.42      2.52 o 
   3   2  -4     2679.28     2748.06     57.80 o 
   4   2  -4      124.10      124.09      4.03 o 
   5   2  -4     2076.32     2063.60     49.56 o 
   6   2  -4       16.48       15.18      1.64 o 
   7   2  -4      610.46      586.22     15.89 o 
   8   2  -4      110.71      117.68      4.69 o 
   9   2  -4       65.93       60.21      3.53 o 
  10   2  -4       31.38       34.61      3.05 o 
  11   2  -4        5.60        6.72      2.45 o 
   1   3  -4      301.73      313.40     26.49 o 
   2   3  -4     2455.60     2453.56     68.79 o 
   3   3  -4      797.11      846.77     18.31 o 
   4   3  -4      408.74      401.14     10.47 o 
   5   3  -4      222.52      229.60      6.49 o 
   6   3  -4       63.46       70.27      3.09 o 
   7   3  -4       77.52       80.29      3.73 o 
   8   3  -4       95.57       97.59      4.13 o 
   9   3  -4        1.31        0.90      1.84 o 
  10   3  -4      397.98      396.75     12.04 o 
  11   3  -4        0.20       -1.59      2.07 o 
   1   4  -4      366.93      438.79     13.02 o 
   2   4  -4      916.30      905.23     24.77 o 
   3   4  -4     1589.01     1559.83     32.19 o 
   4   4  -4      263.47      246.58      7.03 o 
   5   4  -4     1358.91     1329.36     33.89 o 
   6   4  -4       32.00       35.14      3.44 o 
   7   4  -4      513.90      506.80     13.86 o 
   8   4  -4      180.58      177.50      6.20 o 
   9   4  -4       79.39       69.21      3.50 o 
  10   4  -4       84.46       89.36      4.57 o 
  11   4  -4        2.53        0.61      2.29 o 
   0   5  -4     1462.87     1666.92     82.43 o 
   1   5  -4      784.57      863.51     25.59 o 
   2   5  -4      106.53      109.54      3.29 o 
   3   5  -4     3995.50     4131.66     91.64 o 
   4   5  -4      246.64      251.93      8.00 o 
   5   5  -4     1318.37     1266.65     34.46 o 
   6   5  -4      288.97      281.58      7.47 o 
   7   5  -4      465.73      470.43     11.60 o 
   8   5  -4       11.45        9.51      1.72 o 
   9   5  -4      257.87      256.13      7.71 o 
  10   5  -4        7.50        6.86      2.22 o 
   0   6  -4     3178.44     3354.91    170.78 o 
   1   6  -4      296.21      318.56     13.03 o 
   2   6  -4     2756.80     2867.01     68.94 o 
   3   6  -4      582.22      611.45     14.24 o 
   4   6  -4      635.24      655.02     19.60 o 
   5   6  -4     1221.27     1167.60     26.46 o 
   6   6  -4      101.42       96.53      3.52 o 
   7   6  -4      184.47      175.42      6.18 o 
   8   6  -4      180.88      182.45      6.70 o 
   9   6  -4       14.70       14.66      2.42 o 
  10   6  -4      133.26      152.08      8.57 o 
   0   7  -4     2633.06     2600.82    127.02 o 
   1   7  -4      210.26      227.60     12.07 o 
   2   7  -4     2729.42     2778.03     99.40 o 
   3   7  -4      135.98      135.82      4.93 o 
   4   7  -4      114.72      104.24      6.65 o 
   5   7  -4      280.33      299.36     12.45 o 
   6   7  -4      259.57      260.77     11.74 o 
   7   7  -4       13.25       10.87      2.79 o 
   8   7  -4      129.62      117.95     11.55 o 
   9   7  -4       13.66       10.83      2.67 o 
  10   7  -4      130.48      140.42     12.58 o 
   0   8  -4        4.58        0.82      1.90 o 
   1   8  -4      291.81      303.66     12.28 o 
   2   8  -4      121.56      116.60      6.01 o 
   3   8  -4      613.80      610.26     17.24 o 
   4   8  -4      475.50      472.33     30.34 o 
   5   8  -4      826.17      830.19     25.92 o 
   6   8  -4       84.62       76.45      4.50 o 
   7   8  -4      278.17      302.66     10.93 o 
   8   8  -4       33.64       31.76      3.37 o 
   9   8  -4       28.30       30.19      5.34 o 
  10   8  -4        1.71        1.79      2.33 o 
   0   9  -4      472.55      452.82     27.20 o 
   1   9  -4       19.46       21.33      2.91 o 
   2   9  -4      973.57      955.07     34.80 o 
   3   9  -4      686.25      676.25     18.40 o 
   4   9  -4      103.30       98.76      5.12 o 
   5   9  -4      206.25      194.05      7.51 o 
   6   9  -4      120.39      113.76      5.69 o 
   7   9  -4      135.48      144.12      7.12 o 
   8   9  -4      161.53      163.74      7.56 o 
   9   9  -4       52.45       60.18      5.72 o 
   0  10  -4      994.19     1017.33     48.42 o 
   1  10  -4      101.97       96.43      5.64 o 
   2  10  -4      619.13      641.63     24.39 o 
   3  10  -4      424.94      435.09     12.63 o 
   4  10  -4       48.14       48.42      3.63 o 
   5  10  -4       68.30       70.96      4.45 o 
   6  10  -4       13.43       12.77      2.58 o 
   7  10  -4        7.61        6.74      2.49 o 
   8  10  -4      219.73      193.46      8.39 o 
   9  10  -4       24.31       26.01      3.57 o 
   0  11  -4      235.21      223.74     14.27 o 
   1  11  -4       39.95       39.68      4.16 o 
   2  11  -4       15.06       19.13      2.89 o 
   3  11  -4      313.39      324.82      9.43 o 
   4  11  -4        5.28        5.63      2.11 o 
   5  11  -4      280.14      304.05     13.58 o 
   6  11  -4        8.81       12.78      2.80 o 
   7  11  -4      385.86      380.97     13.85 o 
   8  11  -4       17.32       14.09      3.02 o 
   0  12  -4      310.40      327.33     19.23 o 
   1  12  -4       24.42       25.42      4.85 o 
   2  12  -4      374.19      363.99     15.31 o 
   3  12  -4      458.78      456.27     13.51 o 
   4  12  -4       65.03       63.07      4.28 o 
   5  12  -4      383.98      394.34     16.71 o 
   6  12  -4       17.35       13.62      2.86 o 
   7  12  -4      199.03      209.73      9.05 o 
   8  12  -4       27.06       27.18      3.50 o 
   0  13  -4      950.47      882.75     49.64 o 
   1  13  -4       26.02       19.89      7.29 o 
   2  13  -4      705.17      701.75     27.77 o 
   3  13  -4       38.00       34.25      2.96 o 
   4  13  -4       98.00      111.71      6.30 o 
   5  13  -4       13.77       16.42      3.69 o 
   6  13  -4       11.34       16.01      2.99 o 
   7  13  -4        8.19        5.23      2.73 o 
   0  14  -4      355.19      360.47     22.26 o 
   1  14  -4        8.97        6.44      2.83 o 
   2  14  -4      273.38      277.78     13.17 o 
   3  14  -4      123.33      119.83      6.26 o 
   4  14  -4       57.76       57.16      5.38 o 
   5  14  -4       81.07       95.24     10.21 o 
   6  14  -4        7.56        9.95      3.75 o 
   0  15  -4       33.60       25.98      5.90 o 
   1  15  -4       12.98        9.83      3.34 o 
   2  15  -4       31.62       34.07      4.48 o 
   3  15  -4      162.03      168.14      7.94 o 
   4  15  -4        3.20        1.59      3.67 o 
   5  15  -4      158.91      152.76     14.85 o 
   6  15  -4       11.64       10.63      3.95 o 
   0  16  -4      129.42      137.91     12.46 o 
   1  16  -4        0.00        1.57      2.96 o 
   2  16  -4      147.83      141.84      8.90 o 
   3  16  -4        0.90       -2.16      2.87 o 
   4  16  -4        9.17       10.84      5.26 o 
   0  17  -4      280.60      263.65     18.73 o 
   1  17  -4        4.71        1.19      3.07 o 
   2  17  -4       27.80       23.08      4.48 o 
   3  17  -4       46.03       31.63      7.13 o 
   2   0  -3     1940.81     1971.39     67.75 o 
   4   0  -3     3293.51     3408.51    114.77 o 
   6   0  -3     2640.10     2525.55    111.50 o 
   8   0  -3      222.71      233.61     10.47 o 
  10   0  -3       35.57       34.77      4.28 o 
   2   1  -3       87.34       91.55      2.62 o 
   3   1  -3     1710.78     1665.54     41.10 o 
   4   1  -3     2442.08     2437.38     57.07 o 
   5   1  -3       15.96       18.54      1.47 o 
   6   1  -3      134.45      126.84      4.33 o 
   7   1  -3      211.93      207.82      6.90 o 
   8   1  -3      215.64      212.67      6.90 o 
   9   1  -3      611.82      592.54     22.79 o 
  10   1  -3       26.07       25.00      2.64 o 
  11   1  -3       77.51       75.15      4.45 o 
   2   2  -3      417.92      429.84     11.07 o 
   3   2  -3     2271.31     2256.66     48.31 o 
   4   2  -3     1041.37     1026.10     25.61 o 
   5   2  -3      373.48      373.83     10.00 o 
   6   2  -3      123.52      129.82      4.16 o 
   7   2  -3       66.31       66.20      3.18 o 
   8   2  -3      425.03      423.55     12.13 o 
   9   2  -3      494.20      494.57     13.63 o 
  10   2  -3        2.21       -0.23      1.81 o 
  11   2  -3       88.22       83.45      4.71 o 
   1   3  -3     1149.75     1264.54     34.06 o 
   2   3  -3     3336.24     3394.31     98.54 o 
   3   3  -3      156.16      176.11      4.22 o 
   4   3  -3     2392.83     2265.39     74.32 o 
   5   3  -3      282.20      299.13      7.99 o 
   6   3  -3     1534.11     1500.85     36.65 o 
   7   3  -3      214.24      216.64      6.82 o 
   8   3  -3      495.46      474.93     13.70 o 
   9   3  -3       20.13       18.94      2.34 o 
  10   3  -3       84.58       82.23      4.42 o 
  11   3  -3       29.26       28.04      3.18 o 
   1   4  -3     1277.18     1349.37     31.02 o 
   2   4  -3      580.76      605.98     14.99 o 
   3   4  -3     3003.83     3012.54     74.12 o 
   4   4  -3     5275.98     5252.12    125.09 o 
   5   4  -3      319.60      315.52     10.06 o 
   6   4  -3     1463.17     1399.28     36.52 o 
   7   4  -3       72.58       75.35      3.52 o 
   8   4  -3      116.74      116.05      4.21 o 
   9   4  -3      434.47      424.18     11.07 o 
  10   4  -3       32.62       25.76      2.81 o 
  11   4  -3        6.05        6.21      2.37 o 
   1   5  -3     4926.97     5151.15    144.04 o 
   2   5  -3      141.89      148.82      4.27 o 
   3   5  -3     1191.15     1167.70     27.95 o 
   4   5  -3      508.37      514.36     11.75 o 
   5   5  -3      175.42      185.61      5.68 o 
   6   5  -3       71.79       72.10      3.46 o 
   7   5  -3      158.96      167.32      7.79 o 
   8   5  -3        0.72       -0.62      1.23 o 
   9   5  -3      261.34      252.11      7.41 o 
  10   5  -3       12.72       10.33      2.93 o 
  11   5  -3      157.84      167.77      6.91 o 
   1   6  -3     1431.34     1441.81     52.86 o 
   2   6  -3      134.72      120.49      3.56 o 
   3   6  -3      513.63      559.67     13.54 o 
   4   6  -3     1863.31     1841.49     36.11 o 
   5   6  -3       50.60       50.00      2.28 o 
   6   6  -3      247.34      243.57      7.95 o 
   7   6  -3       63.21       68.68      3.38 o 
   8   6  -3      252.19      248.25      8.07 o 
   9   6  -3       10.66       10.23      1.91 o 
  10   6  -3        5.31        1.26      1.77 o 
   1   7  -3      780.72      863.25     38.92 o 
   2   7  -3     1573.33     1615.10     41.17 o 
   3   7  -3      343.01      335.48      7.36 o 
   4   7  -3     2139.74     2185.06     42.87 o 
   5   7  -3      133.16      136.45      4.15 o 
   6   7  -3      659.11      668.75     15.61 o 
   7   7  -3       33.73       30.85      2.23 o 
   8   7  -3      165.85      164.65      5.43 o 
   9   7  -3       68.30       77.69      4.18 o 
  10   7  -3        1.37        1.94      2.37 o 
   1   8  -3     4171.47     4114.80    144.94 o 
   2   8  -3       28.94       30.46      2.64 o 
   3   8  -3      661.33      649.29     16.34 o 
   4   8  -3       22.05       27.20      2.08 o 
   5   8  -3       19.02       19.42      2.51 o 
   6   8  -3       12.22       12.72      2.13 o 
   7   8  -3      301.81      317.56     11.33 o 
   8   8  -3       10.02       11.70      2.54 o 
   9   8  -3      133.57      137.20      6.64 o 
  10   8  -3        5.05        2.91      2.95 o 
   1   9  -3      746.42      743.03     26.51 o 
   2   9  -3      296.82      291.50     11.48 o 
   3   9  -3      107.30      108.40      4.57 o 
   4   9  -3      868.88      895.65     26.93 o 
   5   9  -3      355.43      348.27     11.77 o 
   6   9  -3      117.52      118.88      5.88 o 
   7   9  -3       11.67       14.00      2.48 o 
   8   9  -3      267.93      276.48     10.32 o 
   9   9  -3       70.20       66.26      4.57 o 
  10   9  -3        5.00        1.55      3.22 o 
   1  10  -3      374.92      366.62     15.72 o 
   2  10  -3      119.30      128.05      6.60 o 
   3  10  -3      104.93      113.31      4.44 o 
   4  10  -3      623.83      632.68     25.17 o 
   5  10  -3       22.13       23.78      2.69 o 
   6  10  -3      925.57      953.85     37.56 o 
   7  10  -3       40.20       41.83      3.57 o 
   8  10  -3      136.26      146.96      6.85 o 
   9  10  -3        1.60        2.94      2.38 o 
   1  11  -3     1384.41     1366.04     50.61 o 
   2  11  -3      138.78      127.99      7.28 o 
   3  11  -3      318.80      301.86      9.28 o 
   4  11  -3      109.74      115.92      5.40 o 
   5  11  -3       47.44       40.74      3.39 o 
   6  11  -3       95.96      106.54      5.33 o 
   7  11  -3       58.61       54.91      4.16 o 
   8  11  -3       33.44       30.91      3.42 o 
   9  11  -3      126.89      136.78      6.94 o 
   1  12  -3      307.13      287.21     17.38 o 
   2  12  -3       70.17       70.61      5.94 o 
   3  12  -3      176.96      181.69      6.53 o 
   4  12  -3       75.36       75.58      4.50 o 
   5  12  -3       57.93       61.66      4.14 o 
   6  12  -3      103.01      114.03      5.92 o 
   7  12  -3      100.90      102.96      7.58 o 
   8  12  -3       39.91       44.16      4.02 o 
   1  13  -3       32.79       28.18      3.67 o 
   2  13  -3       49.77       51.78      3.82 o 
   3  13  -3        0.82        1.19      1.61 o 
   4  13  -3      282.53      264.64      9.92 o 
   5  13  -3       26.40       25.37      3.00 o 
   6  13  -3      283.29      307.93     11.40 o 
   7  13  -3       18.39       18.69      3.00 o 
   8  13  -3      102.10      102.97      6.06 o 
   1  14  -3      440.15      472.19     31.22 o 
   2  14  -3       31.16       27.06      3.14 o 
   3  14  -3      343.92      344.82     12.34 o 
   4  14  -3      130.58      132.10      6.67 o 
   5  14  -3        9.53        6.42      3.00 o 
   6  14  -3      148.22      151.38      9.45 o 
   7  14  -3       15.24       14.09      3.93 o 
   1  15  -3      596.48      602.33     25.14 o 
   2  15  -3       27.27       25.83      4.33 o 
   3  15  -3      145.46      148.60      7.27 o 
   4  15  -3       44.84       39.08      6.73 o 
   5  15  -3       16.51       14.46      5.26 o 
   6  15  -3       31.75       33.95      6.81 o 
   1  16  -3       97.48       99.79      7.19 o 
   2  16  -3       91.30       97.90      7.00 o 
   3  16  -3       44.60       48.74      5.44 o 
   4  16  -3      109.19      111.46     11.45 o 
   5  16  -3       16.23       13.55      5.33 o 
   1  17  -3       14.62       12.02      3.89 o 
   2  17  -3       46.04       38.51      5.13 o 
   3  17  -3       36.13       29.47      4.92 o 
   4  17  -3       31.99       42.24      7.90 o 
   1  18  -3       96.28       93.07     12.60 o 
   2   0  -2     2088.61     2215.51     66.90 o 
   4   0  -2     1145.29     1113.56     39.29 o 
   6   0  -2      127.93      135.42      6.44 o 
   8   0  -2      179.47      182.91      8.65 o 
  10   0  -2      484.55      470.10     19.27 o 
   1   1  -2     3250.70     3258.29    135.47 o 
   2   1  -2     2036.49     2114.06     56.87 o 
   3   1  -2     1073.34     1035.28     25.77 o 
   4   1  -2      578.22      577.11     14.81 o 
   5   1  -2     3908.51     3742.64     83.73 o 
   6   1  -2       16.86       14.67      1.44 o 
   7   1  -2      849.60      828.73     20.58 o 
   8   1  -2      119.74      120.65      5.60 o 
   9   1  -2       63.84       63.39      3.49 o 
  10   1  -2      153.38      141.61      7.83 o 
  11   1  -2        5.28        3.93      2.29 o 
   1   2  -2      311.20      334.28      9.56 o 
   2   2  -2     4164.40     4344.14    107.59 o 
   3   2  -2     3660.98     3601.39     74.82 o 
   4   2  -2      224.95      233.42      5.56 o 
   5   2  -2     5027.56     4821.74    108.32 o 
   6   2  -2      132.15      137.32      4.97 o 
   7   2  -2      824.97      747.99     20.17 o 
   8   2  -2      105.43      105.61      4.25 o 
   9   2  -2      153.89      140.47      6.78 o 
  10   2  -2      108.08      105.41      4.98 o 
  11   2  -2        2.27        3.26      2.26 o 
   0   3  -2     6863.43     7433.78    375.53 o 
   1   3  -2      146.64      137.73      3.61 o 
   2   3  -2     1603.81     1433.08     65.06 o 
   3   3  -2      666.90      708.66     20.96 o 
   4   3  -2      515.04      491.72     12.64 o 
   5   3  -2      512.27      508.24     12.04 o 
   6   3  -2       66.22       65.34      2.88 o 
   7   3  -2       33.93       32.46      2.29 o 
   8   3  -2      239.22      231.46      7.19 o 
   9   3  -2       31.10       30.00      2.69 o 
  10   3  -2      384.08      384.05     11.76 o 
  11   3  -2       33.97       29.00      3.15 o 
   0   4  -2     1779.41     1841.31     86.92 o 
   1   4  -2      456.53      467.16     12.09 o 
   2   4  -2     2419.49     2521.79     53.65 o 
   3   4  -2      271.61      259.73      6.74 o 
   4   4  -2     1261.57     1279.82     29.85 o 
   5   4  -2      887.72      844.32     18.95 o 
   6   4  -2       31.04       26.94      2.96 o 
   7   4  -2      195.74      181.68      6.08 o 
   8   4  -2      234.23      224.21      7.38 o 
   9   4  -2      178.36      172.29      6.39 o 
  10   4  -2      178.83      162.17      6.55 o 
  11   4  -2        7.42        4.04      2.35 o 
   0   5  -2     1642.58     1730.71     90.27 o 
   1   5  -2     1002.07     1027.80     31.30 o 
   2   5  -2       33.35       38.69      1.96 o 
   3   5  -2     4035.83     4086.70     79.76 o 
   4   5  -2      756.34      785.90     16.52 o 
   5   5  -2     2963.37     2979.08     58.17 o 
   6   5  -2       53.78       55.21      2.51 o 
   7   5  -2      611.86      590.65     16.58 o 
   8   5  -2       21.38       25.14      2.34 o 
   9   5  -2      226.48      216.43     17.33 o 
  10   5  -2       17.47       16.13      2.86 o 
  11   5  -2        0.10       -0.88      2.06 o 
   0   6  -2     6374.45     6424.01    314.09 o 
   1   6  -2     1679.37     1897.39     78.36 o 
   2   6  -2     2176.13     2037.76     48.78 o 
   3   6  -2     1190.56     1200.43     24.96 o 
   4   6  -2     1042.65     1042.16     22.24 o 
   5   6  -2      333.35      316.11      7.49 o 
   6   6  -2      102.97       97.88      3.49 o 
   7   6  -2       98.30       93.66      3.62 o 
   8   6  -2      142.10      135.65      4.86 o 
   9   6  -2       38.72       40.45      3.40 o 
  10   6  -2      119.02      115.08      7.16 o 
  11   6  -2       11.41        7.00      2.40 o 
   0   7  -2     1160.74     1087.83     56.24 o 
   1   7  -2      399.75      396.45     12.08 o 
   2   7  -2     4934.48     5015.46    109.66 o 
   3   7  -2      403.37      409.39      8.42 o 
   4   7  -2      650.28      647.11     14.16 o 
   5   7  -2      311.08      313.83      7.13 o 
   6   7  -2       85.25       84.23      3.32 o 
   7   7  -2       10.56       11.92      1.60 o 
   8   7  -2      503.14      497.21     12.66 o 
   9   7  -2       30.76       30.23      2.82 o 
  10   7  -2      119.99      125.08      5.61 o 
   0   8  -2     1055.25     1146.62     56.76 o 
   1   8  -2     1132.94     1096.87     32.48 o 
   2   8  -2       60.60       63.60      2.79 o 
   3   8  -2     1743.79     1727.15     38.02 o 
   4   8  -2       24.62       30.79      1.62 o 
   5   8  -2     1188.25     1207.14     29.04 o 
   6   8  -2      146.00      154.09      4.87 o 
   7   8  -2      430.32      467.84     11.88 o 
   8   8  -2       25.94       25.72      2.62 o 
   9   8  -2       95.16       93.18      5.50 o 
  10   8  -2        2.75        5.65      2.81 o 
   0   9  -2     1976.34     1776.47     98.12 o 
   1   9  -2      107.12      106.38      6.00 o 
   2   9  -2      610.39      600.87     18.52 o 
   3   9  -2      466.75      435.03     14.25 o 
   4   9  -2        7.01        5.35      1.24 o 
   5   9  -2      439.24      438.12     10.26 o 
   6   9  -2      100.42       87.34      4.14 o 
   7   9  -2      182.52      191.83      7.83 o 
   8   9  -2      153.01      158.18      7.06 o 
   9   9  -2       36.04       36.73      4.35 o 
  10   9  -2       61.47       72.67      6.43 o 
   0  10  -2      680.75      671.23     34.57 o 
   1  10  -2      275.76      288.41     12.27 o 
   2  10  -2     1389.91     1396.33     40.50 o 
   3  10  -2      206.64      216.56      8.04 o 
   4  10  -2      163.23      167.49      6.07 o 
   5  10  -2       38.33       44.00      2.85 o 
   6  10  -2       81.25       73.44      4.43 o 
   7  10  -2       23.41       17.76      2.50 o 
   8  10  -2      255.47      256.21      9.93 o 
   9  10  -2        3.36        3.82      2.79 o 
   0  11  -2      244.82      253.20     16.42 o 
   1  11  -2      338.05      321.90     13.55 o 
   2  11  -2       46.66       47.24      3.13 o 
   3  11  -2      412.45      395.59     16.63 o 
   4  11  -2      115.81      111.88      4.41 o 
   5  11  -2      489.08      506.67     14.19 o 
   6  11  -2        5.67        5.81      2.11 o 
   7  11  -2      340.23      356.60     12.45 o 
   8  11  -2       20.06       23.18      3.03 o 
   9  11  -2       79.34       82.36      6.34 o 
   0  12  -2      397.63      394.43     25.32 o 
   1  12  -2      128.24      126.64      7.07 o 
   2  12  -2      240.08      233.22      7.51 o 
   3  12  -2      486.16      496.40     13.53 o 
   4  12  -2       39.43       44.05      3.53 o 
   5  12  -2      488.84      510.48     26.66 o 
   6  12  -2        0.75        0.26      1.92 o 
   7  12  -2      220.26      230.67     10.55 o 
   8  12  -2       35.50       35.15      4.23 o 
   0  13  -2     1199.91     1245.38     67.47 o 
   1  13  -2        8.39        6.42      2.54 o 
   2  13  -2      694.48      678.92     30.21 o 
   3  13  -2       59.37       66.82      4.29 o 
   4  13  -2       46.50       40.41      4.82 o 
   5  13  -2       38.94       37.59      4.24 o 
   6  13  -2       12.01        7.82      3.07 o 
   7  13  -2        3.28        3.74      2.81 o 
   8  13  -2       61.24       58.35      5.53 o 
   0  14  -2      430.72      408.86     25.81 o 
   1  14  -2       24.89       28.70      3.91 o 
   2  14  -2      251.20      251.62     12.93 o 
   3  14  -2      239.86      249.22      9.85 o 
   4  14  -2       13.49        9.39      2.44 o 
   5  14  -2      169.29      163.36     13.27 o 
   6  14  -2        2.26       -0.84      3.63 o 
   7  14  -2       67.98       78.72      9.25 o 
   0  15  -2       36.64       42.04      6.81 o 
   1  15  -2       19.39       22.62      3.89 o 
   2  15  -2      108.26      107.66      7.40 o 
   3  15  -2      187.71      176.20      9.99 o 
   4  15  -2        8.49        6.85      8.05 o 
   5  15  -2      155.85      179.85     14.59 o 
   6  15  -2       19.55       21.10      6.05 o 
   0  16  -2      431.78      427.59     26.44 o 
   1  16  -2       58.11       57.20      5.64 o 
   2  16  -2      174.20      166.00     10.03 o 
   3  16  -2       16.76       13.60      3.85 o 
   4  16  -2       51.93       56.08      8.19 o 
   5  16  -2       17.78       17.67      5.80 o 
   0  17  -2      167.93      180.67     14.94 o 
   1  17  -2        6.25        9.51      3.57 o 
   2  17  -2       69.35       74.78      7.39 o 
   3  17  -2      129.58      132.77      8.89 o 
   4  17  -2       31.00       21.88      9.75 o 
   0  18  -2        8.45        8.10      5.43 o 
   1  18  -2       22.50       15.84      4.48 o 
   2  18  -2        1.96        5.36      4.01 o 
   2   0  -1     7901.24     7642.61    453.81 o 
   4   0  -1     4661.37     4048.87    126.24 o 
   6   0  -1     1900.42     1813.55     49.87 o 
   8   0  -1      359.40      342.06     13.75 o 
  10   0  -1      157.18      155.58      8.68 o 
   1   1  -1    10972.78    10441.09    331.80 o 
   2   1  -1     5073.87     5107.29    114.52 o 
   3   1  -1     2920.20     2801.48     59.44 o 
   4   1  -1      744.94      721.51     16.03 o 
   5   1  -1       25.42       23.83      1.83 o 
   6   1  -1     1475.43     1384.26     31.20 o 
   7   1  -1      291.74      296.10      8.63 o 
   8   1  -1       77.96       74.90      3.47 o 
   9   1  -1      779.16      784.41     20.20 o 
  10   1  -1       12.17        9.12      2.26 o 
  11   1  -1       19.58       19.03      2.85 o 
   1   2  -1    15749.82    16349.80    461.64 o 
   2   2  -1    14707.98    15047.04    415.65 o 
   3   2  -1     1156.69     1111.47     34.01 o 
   4   2  -1      106.31      115.07      5.96 o 
   5   2  -1        7.01        8.25      0.96 o 
   6   2  -1      350.32      331.80      8.35 o 
   7   2  -1       54.89       52.00      2.76 o 
   8   2  -1        9.62        6.19      1.53 o 
   9   2  -1      432.88      422.58     12.23 o 
  10   2  -1       22.02       21.37      3.85 o 
  11   2  -1      168.69      167.26      6.86 o 
   1   3  -1     2267.11     2468.82     65.49 o 
   2   3  -1      352.76      384.72      8.92 o 
   3   3  -1     1208.89     1263.11     24.76 o 
   4   3  -1     4029.32     3928.43     86.10 o 
   5   3  -1      430.26      428.93     12.51 o 
   6   3  -1     1416.84     1338.30     33.45 o 
   7   3  -1      156.95      153.27      9.44 o 
   8   3  -1      422.19      412.43     11.96 o 
   9   3  -1        5.14        5.46      1.90 o 
  10   3  -1      118.64      115.83      5.32 o 
  11   3  -1      117.81      114.72      5.48 o 
   1   4  -1        7.84        9.36      0.80 o 
   2   4  -1      212.38      255.61      5.76 o 
   3   4  -1     1631.01     1653.35     32.98 o 
   4   4  -1     2143.15     2133.22     42.32 o 
   5   4  -1      233.41      235.29      6.45 o 
   6   4  -1     1376.56     1315.70     28.20 o 
   7   4  -1      278.06      285.93      7.57 o 
   8   4  -1      277.96      263.37      8.21 o 
   9   4  -1      214.89      202.50      9.85 o 
  10   4  -1       54.80       52.09      5.24 o 
  11   4  -1       42.51       39.32      4.16 o 
   1   5  -1     2783.13     2793.02     68.30 o 
   2   5  -1      775.04      818.63     16.82 o 
   3   5  -1     1156.53     1120.00     23.69 o 
   4   5  -1      226.91      244.88      5.56 o 
   5   5  -1       85.54       90.10      2.81 o 
   6   5  -1       69.53       71.99      2.81 o 
   7   5  -1      374.03      370.12      9.46 o 
   8   5  -1       18.84       20.27      1.92 o 
   9   5  -1      373.14      379.35     11.57 o 
  10   5  -1       10.01        9.66      2.36 o 
  11   5  -1      173.34      191.68      7.58 o 
   1   6  -1     2836.91     2961.78     68.64 o 
   2   6  -1      744.97      712.79     16.23 o 
   3   6  -1      105.69      134.72      3.50 o 
   4   6  -1     2801.01     2801.50     54.62 o 
   5   6  -1       83.20       87.82      2.89 o 
   6   6  -1      791.65      783.24     18.38 o 
   7   6  -1       98.13       95.91      3.60 o 
   8   6  -1      187.87      188.19      5.67 o 
   9   6  -1      174.10      176.70      6.49 o 
  10   6  -1       34.06       28.23      3.01 o 
  11   6  -1       73.36       74.04      4.70 o 
   1   7  -1      928.17      970.10     23.71 o 
   2   7  -1      358.92      345.04      7.85 o 
   3   7  -1     1245.99     1263.01     25.42 o 
   4   7  -1     1754.61     1700.50     35.26 o 
   5   7  -1       34.37       39.26      1.87 o 
   6   7  -1     1031.03     1043.46     23.98 o 
   7   7  -1       29.24       30.89      2.16 o 
   8   7  -1      177.01      184.97      6.05 o 
   9   7  -1       18.85       21.88      2.57 o 
  10   7  -1       11.52       10.31      2.51 o 
   1   8  -1     5589.52     5644.64    137.88 o 
   2   8  -1      400.21      403.42      9.93 o 
   3   8  -1      316.56      296.75      7.05 o 
   4   8  -1        1.46        2.28      0.90 o 
   5   8  -1      308.44      309.46      7.43 o 
   6   8  -1        4.35        4.41      1.30 o 
   7   8  -1      121.06      121.29      4.76 o 
   8   8  -1       27.19       25.00      2.18 o 
   9   8  -1      217.76      226.96      8.00 o 
  10   8  -1       16.07       18.54      2.91 o 
   1   9  -1     1779.77     1780.87     50.96 o 
   2   9  -1      392.42      396.51     13.11 o 
   3   9  -1      649.70      640.02     13.70 o 
   4   9  -1     1030.27     1015.49     21.17 o 
   5   9  -1      320.05      320.15      7.56 o 
   6   9  -1     1010.73      999.35     25.87 o 
   7   9  -1       57.89       62.94      3.36 o 
   8   9  -1      110.96      116.98      5.02 o 
   9   9  -1       52.40       58.01      7.11 o 
  10   9  -1        4.04        5.24      2.83 o 
   1  10  -1       49.44       42.78      2.91 o 
   2  10  -1      522.51      507.81     11.85 o 
   3  10  -1       33.75       37.28      2.38 o 
   4  10  -1     1089.79     1096.63     25.16 o 
   5  10  -1       76.89       76.67      3.26 o 
   6  10  -1      611.58      663.27     17.89 o 
   7  10  -1       11.01       10.93      1.93 o 
   8  10  -1      271.29      270.27     12.10 o 
   9  10  -1        9.09       10.20      4.33 o 
   1  11  -1      827.63      781.94     31.14 o 
   2  11  -1      139.73      141.00      5.27 o 
   3  11  -1       46.87       49.14      2.69 o 
   4  11  -1      311.02      312.31      9.30 o 
   5  11  -1      119.68      126.82      5.00 o 
   6  11  -1      145.80      156.49      6.46 o 
   7  11  -1      101.75       93.44      4.99 o 
   8  11  -1       21.51       14.91      2.64 o 
   9  11  -1       39.22       39.70      4.63 o 
   1  12  -1      560.98      544.30     21.76 o 
   2  12  -1       12.03       12.92      2.10 o 
   3  12  -1      257.45      257.66     12.12 o 
   4  12  -1      109.75      120.30      6.72 o 
   5  12  -1       55.48       51.61      3.87 o 
   6  12  -1      107.27      109.23      7.03 o 
   7  12  -1       24.30       26.53      3.77 o 
   8  12  -1       33.67       29.14      4.74 o 
   1  13  -1       53.99       55.82      5.09 o 
   2  13  -1      207.14      197.69     10.34 o 
   3  13  -1       22.81       22.23      4.96 o 
   4  13  -1      553.95      544.25     18.25 o 
   5  13  -1        3.86        2.91      2.03 o 
   6  13  -1      339.94      355.58     23.02 o 
   7  13  -1        3.95        1.04      3.68 o 
   8  13  -1       16.28       16.78      5.45 o 
   1  14  -1      442.34      418.61     18.64 o 
   2  14  -1      143.19      150.40      8.27 o 
   3  14  -1      243.60      245.46     17.12 o 
   4  14  -1      149.68      135.74      8.70 o 
   5  14  -1       11.84        9.41      3.41 o 
   6  14  -1       89.39       96.38     10.02 o 
   7  14  -1       57.04       62.37      8.22 o 
   1  15  -1      401.91      383.37     17.41 o 
   2  15  -1       92.83       88.39      6.73 o 
   3  15  -1      315.52      263.39     36.67 o 
   4  15  -1       22.57       17.72      3.92 o 
   5  15  -1        2.25        4.18      3.30 o 
   6  15  -1        4.27        4.89      4.71 o 
   1  16  -1       83.23       79.53      6.65 o 
   2  16  -1      236.62      201.08     11.30 o 
   3  16  -1       13.83       10.22      3.68 o 
   4  16  -1      142.68      162.16     12.19 o 
   5  16  -1       26.15       22.83      6.19 o 
   1  17  -1       49.16       50.43      5.61 o 
   2  17  -1       47.71       47.96      5.60 o 
   3  17  -1       44.91       37.97      5.27 o 
   4  17  -1       69.90       72.78      6.86 o 
   1  18  -1       86.40       84.84     11.55 o 
   2  18  -1       14.64       11.85      4.21 o 
   2   0   0      794.54      848.55     25.54 o 
   4   0   0      641.73      604.92     17.76 o 
   6   0   0      120.65      107.53      4.42 o 
   8   0   0      149.02      154.32      7.84 o 
  10   0   0      451.47      455.37     19.18 o 
   1   1   0       37.31       45.73      1.30 o 
   2   1   0     5481.54     5558.16    135.36 o 
   3   1   0     3219.57     3075.16    102.39 o 
   4   1   0      884.70      907.65     22.81 o 
   5   1   0     4932.46     4462.13    152.04 o 
   6   1   0       25.09       27.24      1.97 o 
   7   1   0      802.14      794.12     18.41 o 
   8   1   0       21.15       20.62      2.07 o 
   9   1   0        2.57        2.66      1.91 o 
  10   1   0      125.83      128.34      5.63 o 
  11   1   0        0.68        0.83      2.19 o 
   0   2   0     2099.26     2145.21    131.01 o 
   1   2   0     1265.42     1367.83     27.11 o 
   2   2   0     3092.68     3103.65     61.42 o 
   3   2   0        5.68       10.60      0.72 o 
   4   2   0       32.66       29.59      1.25 o 
   5   2   0     3795.92     3450.75    128.16 o 
   6   2   0      377.80      373.77     10.31 o 
   7   2   0      493.89      430.85     21.50 o 
   8   2   0       25.74       22.66      2.16 o 
   9   2   0      328.74      342.81     10.48 o 
  10   2   0       83.96       82.73      4.42 o 
  11   2   0       27.53       24.77      3.12 o 
   0   3   0    23809.53    23533.58    794.60 o 
   1   3   0     1903.60     1939.92     42.02 o 
   2   3   0       13.34       11.95      0.87 o 
   3   3   0      173.38      187.26      4.28 o 
   4   3   0      686.44      692.43     14.35 o 
   5   3   0      726.20      741.68     15.47 o 
   6   3   0      293.74      294.50      6.88 o 
   7   3   0      104.49      106.65      3.70 o 
   8   3   0      516.86      490.88     19.74 o 
   9   3   0       34.09       28.52      6.99 o 
  10   3   0      362.64      369.38     16.44 o 
  11   3   0        2.23        1.30      2.04 o 
   0   4   0       22.33       26.28      1.36 o 
   1   4   0      619.13      635.26     15.85 o 
   2   4   0     1867.60     1883.45     37.59 o 
   3   4   0      962.95      948.94     19.34 o 
   4   4   0        2.80        7.08      0.80 o 
   5   4   0     2117.02     2195.09     49.53 o 
   6   4   0       56.04       49.18      2.05 o 
   7   4   0      160.41      187.05      5.49 o 
   8   4   0      256.44      255.58      8.13 o 
   9   4   0       73.70       68.85      3.88 o 
  10   4   0      247.11      235.49      8.33 o 
  11   4   0        2.71        3.11      2.34 o 
   0   5   0      539.15      544.89     15.99 o 
   1   5   0     1162.83     1183.59     26.00 o 
   2   5   0       16.15       15.88      0.87 o 
   3   5   0       19.59       13.95      1.92 o 
   4   5   0      143.58      152.64      3.91 o 
   5   5   0     2708.35     2698.52     54.12 o 
   6   5   0       11.50       12.29      1.21 o 
   7   5   0      326.13      302.04     10.71 o 
   8   5   0      199.25      198.79      6.79 o 
   9   5   0      310.33      307.79      9.79 o 
  10   5   0        0.47       -0.74      1.84 o 
  11   5   0       19.62       17.39      2.98 o 
   0   6   0     2073.74     2162.89     86.37 o 
   1   6   0      109.56      107.35      3.03 o 
   2   6   0     3340.02     3339.09     66.32 o 
   3   6   0     1815.08     1928.75     38.75 o 
   4   6   0     2454.75     2528.30     50.63 o 
   5   6   0       47.35       51.04      2.08 o 
   6   6   0        0.22        3.21      2.04 o 
   7   6   0      327.89      319.08      8.45 o 
   8   6   0      236.65      246.33      9.15 o 
   9   6   0       50.93       50.21      3.65 o 
  10   6   0      208.49      219.33      8.11 o 
  11   6   0        0.30        0.27      2.33 o 
   0   7   0     5499.01     5357.62    150.17 o 
   1   7   0      718.91      762.56     17.17 o 
   2   7   0     1899.83     1859.74     37.39 o 
   3   7   0      369.39      369.30      8.21 o 
   4   7   0     1010.80      973.86     20.20 o 
   5   7   0      846.63      866.33     18.27 o 
   6   7   0       51.38       50.32      2.44 o 
   7   7   0      161.11      172.55      5.54 o 
   8   7   0      578.29      597.25     16.54 o 
   9   7   0       22.89       22.87      3.53 o 
  10   7   0       63.40       75.16      4.47 o 
   0   8   0        0.41       -0.47      0.84 o 
   1   8   0     1143.45     1077.65     22.06 o 
   2   8   0      959.39      955.96     19.75 o 
   3   8   0     2443.71     2375.15     47.70 o 
   4   8   0       16.05       16.38      1.30 o 
   5   8   0      858.84      865.31     18.33 o 
   6   8   0      247.20      253.98      8.65 o 
   7   8   0      427.92      460.86     11.68 o 
   8   8   0       91.23       86.88      4.34 o 
   9   8   0      140.94      143.63      6.08 o 
  10   8   0        3.43        3.35      2.22 o 
   0   9   0      336.20      352.18     11.17 o 
   1   9   0      283.64      282.03      6.54 o 
   2   9   0      558.99      540.82     11.68 o 
   3   9   0      344.87      338.93      7.79 o 
   4   9   0      464.15      477.13     10.63 o 
   5   9   0      474.04      454.03     10.36 o 
   6   9   0        1.19        2.51      1.23 o 
   7   9   0      330.69      350.14      9.42 o 
   8   9   0      205.20      201.71      7.23 o 
   9   9   0       47.32       55.41      3.83 o 
  10   9   0       91.33       97.86      6.10 o 
   0  10   0     2034.74     1993.52     56.96 o 
   1  10   0      771.34      780.98     16.45 o 
   2  10   0     1034.55     1027.09     26.04 o 
   3  10   0        2.77        3.29      1.08 o 
   4  10   0       11.01       16.29      1.59 o 
   5  10   0       73.92       78.56      3.30 o 
   6  10   0       52.00       49.25      3.35 o 
   7  10   0      123.94      129.98      5.26 o 
   8  10   0      141.19      151.57     10.00 o 
   9  10   0        0.98       -0.60      3.02 o 
   0  11   0       76.45       76.01      4.76 o 
   1  11   0       45.79       45.30      3.17 o 
   2  11   0      503.61      519.56     16.34 o 
   3  11   0      485.53      485.40     13.56 o 
   4  11   0       10.81       10.35      1.75 o 
   5  11   0      804.13      811.77     21.79 o 
   6  11   0       12.36       11.22      1.75 o 
   7  11   0      212.77      223.01      9.41 o 
   8  11   0       32.06       37.53      4.30 o 
   9  11   0       22.06       14.29      5.01 o 
   0  12   0        4.16        0.49      2.47 o 
   1  12   0      103.83      112.16      9.23 o 
   2  12   0      238.70      231.43     15.87 o 
   3  12   0      603.72      572.81     23.28 o 
   4  12   0        9.16       14.13      3.11 o 
   5  12   0      583.68      612.35     35.09 o 
   6  12   0        0.36        1.76      2.56 o 
   7  12   0      189.39      197.93     14.47 o 
   0  13   0      375.87      370.27     22.93 o 
   1  13   0      658.28      667.18     37.91 o 
   2  13   0      522.30      466.01     73.17 o 
   3  13   0      109.65      100.25      6.72 o 
   4  13   0       10.37       14.64      3.33 o 
   5  13   0       47.84       43.02      4.82 o 
   6  13   0        0.34        2.73      2.77 o 
   7  13   0        4.60        5.53      4.12 o 
   0  14   0     1175.93     1083.73     58.93 o 
   1  14   0       12.87       14.96      3.47 o 
   2  14   0       24.32       21.97      5.59 o 
   3  14   0      260.52      251.82     12.68 o 
   4  14   0        2.59        2.15      2.78 o 
   5  14   0      209.25      222.81     11.86 o 
   6  14   0        0.21       -3.43      3.43 o 
   7  14   0       33.23       29.10      6.39 o 
   0  15   0      179.40      168.68     13.68 o 
   1  15   0        0.64        0.55      2.50 o 
   2  15   0       87.41       80.20      6.52 o 
   3  15   0      463.64      467.54     20.67 o 
   4  15   0        1.51        0.61      2.91 o 
   5  15   0      245.10      259.18     17.76 o 
   6  15   0       37.11       38.79      7.11 o 
   0  16   0      285.27      268.85     19.34 o 
   1  16   0        9.37       10.15      3.48 o 
   2  16   0      229.26      205.90     11.50 o 
   3  16   0        0.08       -0.31      2.58 o 
   4  16   0       69.31       82.96      7.08 o 
   5  16   0        2.40        7.84      3.65 o 
   6  16   0        2.38        1.53      4.76 o 
   0  17   0      172.25      170.54     14.64 o 
   1  17   0        3.06       -0.48      3.00 o 
   2  17   0       50.86       44.59      5.55 o 
   3  17   0       98.09       96.15     11.34 o 
   4  17   0       42.76       38.40      5.64 o 
   0  18   0        1.12        3.03      4.94 o 
   1  18   0       24.12       22.73      4.80 o 
   2  18   0        1.19        4.70      3.85 o 
   2   0   1     7585.18     8303.52    388.88 o 
   4   0   1     4869.73     4493.91    175.06 o 
   6   0   1     1810.97     1672.96     50.06 o 
   8   0   1      347.96      315.10     13.85 o 
  10   0   1      144.66      145.20      9.98 o 
   1   1   1    11039.17    10235.91    647.83 o 
   2   1   1     5360.23     5507.70     98.18 o 
   3   1   1     2797.18     2715.57     73.99 o 
   4   1   1      715.74      711.38     14.89 o 
   5   1   1       28.21       26.76      1.33 o 
   6   1   1     1517.26     1428.70     31.81 o 
   7   1   1      309.07      299.14      7.91 o 
   8   1   1       60.14       61.05      4.44 o 
   9   1   1      731.24      719.80     20.24 o 
  10   1   1       13.12        8.90      2.32 o 
  11   1   1       37.27       34.87      3.43 o 
   1   2   1    15470.10    16025.24    506.41 o 
   2   2   1    14868.29    14930.30    331.06 o 
   3   2   1     1256.66     1246.80     22.57 o 
   4   2   1      145.54      161.36      3.46 o 
   5   2   1        7.00        9.47      0.88 o 
   6   2   1      356.33      345.13      7.25 o 
   7   2   1       63.24       63.00      2.51 o 
   8   2   1        9.00        5.05      1.64 o 
   9   2   1      433.34      413.33     17.56 o 
  10   2   1       22.96       22.63      3.83 o 
  11   2   1      161.00      164.84      8.15 o 
   1   3   1     2166.81     2287.34     40.01 o 
   2   3   1      446.17      481.21      9.09 o 
   3   3   1     1139.49     1192.91     24.77 o 
   4   3   1     4002.38     3961.20     78.43 o 
   5   3   1      434.88      460.67      9.76 o 
   6   3   1     1378.70     1319.65     27.26 o 
   7   3   1      147.75      159.94      4.94 o 
   8   3   1      421.11      435.61     12.25 o 
   9   3   1        3.67        4.06      1.85 o 
  10   3   1      121.38      111.69      5.43 o 
  11   3   1      121.10      115.61     12.38 o 
   1   4   1        1.31        5.64      0.81 o 
   2   4   1      229.14      278.07      5.86 o 
   3   4   1     1592.34     1630.14     33.02 o 
   4   4   1     2128.97     2090.75     42.38 o 
   5   4   1      242.09      248.55      6.42 o 
   6   4   1     1509.74     1451.06     31.97 o 
   7   4   1      283.53      283.10      7.74 o 
   8   4   1      276.94      267.35      8.44 o 
   9   4   1      193.65      189.24      6.99 o 
  10   4   1       53.12       56.59      3.92 o 
  11   4   1       45.25       50.99      4.02 o 
   1   5   1     2850.86     2804.63     47.97 o 
   2   5   1      773.24      828.58     16.89 o 
   3   5   1     1251.96     1219.24     23.84 o 
   4   5   1      214.94      228.99      5.60 o 
   5   5   1       91.23       91.36      2.88 o 
   6   5   1       71.28       70.84      2.63 o 
   7   5   1      360.15      372.30      9.70 o 
   8   5   1       19.19       20.13      2.30 o 
   9   5   1      396.84      396.72     15.16 o 
  10   5   1        9.75        9.48      2.40 o 
  11   5   1      171.02      199.95      8.03 o 
   1   6   1     2764.05     2719.85     48.08 o 
   2   6   1      772.55      730.28     15.00 o 
   3   6   1      111.73      136.75      3.57 o 
   4   6   1     2683.38     2651.49     54.61 o 
   5   6   1       91.43       99.97      3.06 o 
   6   6   1      806.48      801.31     17.00 o 
   7   6   1       96.34      101.31      3.87 o 
   8   6   1      166.20      161.37      6.32 o 
   9   6   1      161.06      161.55      6.53 o 
  10   6   1       36.55       32.36      3.28 o 
  11   6   1       77.53       78.74      4.96 o 
   1   7   1      898.85      926.27     16.69 o 
   2   7   1      316.05      304.37      7.18 o 
   3   7   1     1215.21     1228.25     25.47 o 
   4   7   1     1788.54     1793.87     35.44 o 
   5   7   1       34.47       41.00      2.59 o 
   6   7   1     1043.98     1059.51     22.16 o 
   7   7   1       36.18       41.28      2.22 o 
   8   7   1      208.23      215.69      7.23 o 
   9   7   1       16.13       21.31      3.32 o 
  10   7   1        8.14        6.69      2.35 o 
   1   8   1     5577.92     5649.32    102.84 o 
   2   8   1      414.08      433.33      9.26 o 
   3   8   1      316.80      321.77      7.20 o 
   4   8   1        3.26        3.83      1.05 o 
   5   8   1      312.74      317.69      7.57 o 
   6   8   1        2.24        1.80      1.12 o 
   7   8   1      143.05      135.39      4.30 o 
   8   8   1       22.45       15.86      2.33 o 
   9   8   1      223.17      228.72      8.23 o 
  10   8   1       16.53       18.89      2.89 o 
   1   9   1     1716.79     1749.03     32.67 o 
   2   9   1      387.30      399.21      8.87 o 
   3   9   1      653.74      640.98     13.79 o 
   4   9   1      991.87     1016.02     21.28 o 
   5   9   1      309.57      309.55      7.64 o 
   6   9   1     1010.95     1004.21     21.42 o 
   7   9   1       52.66       55.35      2.79 o 
   8   9   1       99.84      112.83      6.89 o 
   9   9   1       50.49       54.57      5.11 o 
  10   9   1        5.11        3.17      2.43 o 
   1  10   1       55.25       54.46      2.16 o 
   2  10   1      478.00      464.28     11.87 o 
   3  10   1       34.61       31.53      2.03 o 
   4  10   1     1073.98     1096.29     23.00 o 
   5  10   1       77.32       80.74      3.07 o 
   6  10   1      629.77      664.88     14.88 o 
   7  10   1       10.72       11.87      1.87 o 
   8  10   1      268.12      289.71      9.47 o 
   9  10   1        8.85        7.75      2.83 o 
   1  11   1      921.22      846.26     32.77 o 
   2  11   1      159.28      161.47     10.47 o 
   3  11   1       19.90       28.33      5.37 o 
   4  11   1      296.63      300.43     11.17 o 
   5  11   1      120.77      121.69      7.95 o 
   6  11   1      130.30      140.65      7.01 o 
   7  11   1       99.29       96.37      6.75 o 
   8  11   1       22.07       19.99      6.41 o 
   9  11   1       38.72       33.14      7.38 o 
   1  12   1      541.88      536.54     15.06 o 
   2  12   1        5.65        7.70      2.07 o 
   3  12   1      290.61      289.05     10.50 o 
   4  12   1       94.61      101.36      5.68 o 
   5  12   1       49.96       50.66      4.07 o 
   6  12   1      115.55      123.89      8.44 o 
   7  12   1       26.62       23.56      4.07 o 
   1  13   1       57.67       56.26      5.05 o 
   2  13   1      225.62      215.19     11.54 o 
   3  13   1       20.35       22.98      3.83 o 
   4  13   1      546.49      572.43     23.52 o 
   5  13   1        4.66       12.55      3.31 o 
   6  13   1      341.92      377.27     17.25 o 
   7  13   1        3.50        1.93      4.10 o 
   1  14   1      488.62      456.44     19.35 o 
   2  14   1      128.21      114.45     18.62 o 
   3  14   1      228.53      226.97     12.01 o 
   4  14   1      153.93      157.25      9.36 o 
   5  14   1       12.18       13.94      4.34 o 
   6  14   1       89.32      106.74      7.87 o 
   7  14   1       58.97       74.27      9.01 o 
   1  15   1      403.88      399.20     18.01 o 
   2  15   1       89.96       88.13     10.26 o 
   3  15   1      319.80      310.19     14.61 o 
   4  15   1       23.88       27.13      4.57 o 
   5  15   1        1.78       -2.15      3.13 o 
   6  15   1        4.63        9.59      3.89 o 
   1  16   1       89.31       85.67      7.10 o 
   2  16   1      244.44      233.93     17.57 o 
   3  16   1       18.61       14.75      3.88 o 
   4  16   1      141.12      131.58      9.53 o 
   5  16   1       25.88       26.82      4.97 o 
   1  17   1       49.25       42.00      5.61 o 
   2  17   1       40.91       25.95      4.67 o 
   3  17   1       44.82       40.38      5.64 o 
   4  17   1       66.91       62.94      6.79 o 
   1  18   1       70.95       75.35      7.42 o 
   2  18   1       15.05       12.11      4.25 o 
   0   0   2    25096.61    23111.00   1472.54 o 
   2   0   2     1847.58     1793.40     79.41 o 
   4   0   2     1094.82     1111.08     37.18 o 
   6   0   2      138.30      137.68     17.92 o 
   8   0   2      184.44      175.16     14.21 o 
  10   0   2      456.78      457.22     19.89 o 
   0   1   2    25215.18    24440.88    824.49 o 
   1   1   2     3406.25     3438.72     66.98 o 
   2   1   2     2014.33     2028.30     56.12 o 
   3   1   2     1128.86     1070.44     21.60 o 
   4   1   2      536.75      532.83     11.70 o 
   5   1   2     4081.60     3987.14     77.81 o 
   6   1   2       15.12       13.94      1.32 o 
   7   1   2      778.35      773.41     18.88 o 
   8   1   2       92.14       97.77      4.09 o 
   9   1   2       55.20       53.55      3.54 o 
  10   1   2      164.49      156.34      7.39 o 
  11   1   2        5.33        2.28      1.87 o 
   0   2   2    11662.87    11439.61    488.28 o 
   1   2   2      319.86      327.71      7.61 o 
   2   2   2     4395.48     4561.06     82.45 o 
   3   2   2     3407.10     3353.51     63.78 o 
   4   2   2      202.80      217.90      4.89 o 
   5   2   2     5170.13     5171.38     92.80 o 
   6   2   2      134.23      143.39      4.10 o 
   7   2   2      846.54      814.75     17.08 o 
   8   2   2       97.51       96.41      3.63 o 
   9   2   2      128.38      128.92      5.63 o 
  10   2   2      108.57      108.38      5.36 o 
  11   2   2        2.31        1.04      1.76 o 
   0   3   2     7518.56     7672.85    213.13 o 
   1   3   2      140.69      124.04      2.73 o 
   2   3   2     1228.98     1301.12     24.66 o 
   3   3   2      722.61      743.62     14.13 o 
   4   3   2      530.76      494.00      9.88 o 
   5   3   2      461.10      484.43     10.03 o 
   6   3   2       60.76       64.80      2.58 o 
   7   3   2       45.81       48.41      2.31 o 
   8   3   2      215.28      210.27      6.67 o 
   9   3   2       30.60       32.66      4.66 o 
  10   3   2      375.54      394.45     22.45 o 
  11   3   2       33.37       34.23      3.59 o 
   0   4   2     1556.33     1686.11     49.03 o 
   1   4   2      473.02      490.85      8.75 o 
   2   4   2     2360.94     2434.37     49.35 o 
   3   4   2      336.49      309.35      7.12 o 
   4   4   2     1378.91     1403.73     27.49 o 
   5   4   2      861.89      816.90     17.47 o 
   6   4   2       32.52       32.07      1.75 o 
   7   4   2      201.35      192.00      5.80 o 
   8   4   2      229.11      233.51      7.00 o 
   9   4   2      181.48      174.67      6.79 o 
  10   4   2      173.66      180.84      7.18 o 
  11   4   2        7.07        3.97      2.51 o 
   0   5   2     1674.85     1817.91     51.25 o 
   1   5   2     1103.20     1110.66     19.14 o 
   2   5   2       28.90       35.70      1.97 o 
   3   5   2     3989.66     3950.11     79.88 o 
   4   5   2      757.02      805.91     16.74 o 
   5   5   2     2919.16     2827.35     58.34 o 
   6   5   2       56.03       61.32      2.48 o 
   7   5   2      675.79      652.22     15.33 o 
   8   5   2       22.34       27.82      2.36 o 
   9   5   2      241.88      241.83      8.33 o 
  10   5   2       17.33       15.28      2.74 o 
  11   5   2        0.09       -0.97      2.29 o 
   0   6   2     6197.29     6263.38    173.78 o 
   1   6   2     1700.01     1824.28     31.99 o 
   2   6   2     2090.33     1951.31     36.78 o 
   3   6   2     1242.21     1260.20     25.19 o 
   4   6   2     1097.70     1129.98     22.55 o 
   5   6   2      352.44      335.96      7.77 o 
   6   6   2      102.35       99.65      3.36 o 
   7   6   2      112.27      106.40      4.05 o 
   8   6   2      159.34      158.17      5.93 o 
   9   6   2       38.38       41.80      3.40 o 
  10   6   2      115.32      127.04      6.01 o 
  11   6   2       11.06        7.91      2.81 o 
   0   7   2     1096.30     1099.34     53.12 o 
   1   7   2      403.80      393.36      7.48 o 
   2   7   2     4994.08     5071.88     92.44 o 
   3   7   2      342.56      346.66      8.44 o 
   4   7   2      693.13      689.66     14.44 o 
   5   7   2      279.22      285.84      7.26 o 
   6   7   2       92.81       95.45      3.33 o 
   7   7   2       12.19       13.60      1.89 o 
   8   7   2      509.02      510.04     14.60 o 
   9   7   2       29.90       29.93      3.10 o 
  10   7   2      117.44      117.94      7.40 o 
   0   8   2     1006.58     1068.74     38.88 o 
   1   8   2     1141.57     1120.67     21.30 o 
   2   8   2       69.69       73.00      2.69 o 
   3   8   2     1696.68     1718.48     38.65 o 
   4   8   2       29.25       31.24      2.23 o 
   5   8   2     1201.12     1217.07     25.35 o 
   6   8   2      146.11      152.95      4.65 o 
   7   8   2      406.10      446.24     11.96 o 
   8   8   2       24.78       21.03      2.60 o 
   9   8   2       94.71      111.54      5.39 o 
  10   8   2        1.95        1.84      2.35 o 
   0   9   2     1906.34     2011.30     67.23 o 
   1   9   2      126.07      128.46      3.78 o 
   2   9   2      631.40      594.39     13.02 o 
   3   9   2      467.38      459.04     11.28 o 
   4   9   2        2.10        1.49      0.95 o 
   5   9   2      358.68      365.99      9.33 o 
   6   9   2      105.16      108.31      3.93 o 
   7   9   2      183.62      205.62      6.60 o 
   8   9   2      159.74      169.38      6.67 o 
   9   9   2       37.79       36.99      3.92 o 
  10   9   2       62.81       79.77      7.52 o 
   0  10   2      687.08      622.46     29.18 o 
   1  10   2      279.33      286.53      7.11 o 
   2  10   2     1336.51     1345.29     35.16 o 
   3  10   2      187.13      192.58      6.86 o 
   4  10   2      188.49      201.73      8.61 o 
   5  10   2       43.11       49.16      3.28 o 
   6  10   2       89.23       88.57      4.50 o 
   7  10   2       25.39       19.44      3.33 o 
   8  10   2      258.41      267.16     13.58 o 
   9  10   2        3.62        3.00      3.67 o 
   0  11   2      253.64      271.25      9.64 o 
   1  11   2      313.19      314.72      7.80 o 
   2  11   2       38.52       35.61      2.70 o 
   3  11   2      455.83      451.27     12.56 o 
   4  11   2       99.94       87.98      4.50 o 
   5  11   2      474.10      494.61     14.72 o 
   6  11   2        5.63        5.49      2.18 o 
   7  11   2      337.24      352.38     14.80 o 
   8  11   2       18.04       26.55      6.99 o 
   9  11   2       84.69       88.74     10.95 o 
   0  12   2      471.43      467.99     18.40 o 
   1  12   2      130.70      124.21      5.03 o 
   2  12   2      227.76      225.00      9.17 o 
   3  12   2      438.73      442.03     16.11 o 
   4  12   2       44.20       49.34      4.62 o 
   5  12   2      484.25      518.26     17.70 o 
   6  12   2        1.61        3.07      2.48 o 
   7  12   2      239.34      270.93     13.56 o 
   8  12   2       30.61       33.02      7.35 o 
   0  13   2     1294.27     1292.90     47.27 o 
   1  13   2        8.47        4.83      2.37 o 
   2  13   2      713.18      684.73     22.23 o 
   3  13   2       60.16       67.40      4.68 o 
   4  13   2       38.11       42.10      4.62 o 
   5  13   2       39.18       39.47      3.96 o 
   6  13   2        9.86       13.28      3.15 o 
   7  13   2        3.03        4.44      3.94 o 
   0  14   2      447.21      445.69     27.24 o 
   1  14   2       22.54       26.78      6.07 o 
   2  14   2      286.80      279.45     13.54 o 
   3  14   2      249.71      261.99     13.23 o 
   4  14   2       10.93       10.66      3.60 o 
   5  14   2      172.54      174.35     10.51 o 
   6  14   2        2.45        3.88      4.18 o 
   0  15   2       41.74       41.52      7.16 o 
   1  15   2       26.12       21.25      4.19 o 
   2  15   2      101.93      101.91      7.98 o 
   3  15   2      167.96      172.53     16.02 o 
   4  15   2        8.63       12.83      4.06 o 
   5  15   2      163.88      186.71     13.06 o 
   6  15   2       20.79       28.99      5.18 o 
   0  16   2      418.66      396.39     27.15 o 
   1  16   2       54.97       55.87      6.12 o 
   2  16   2      180.65      189.08     11.24 o 
   3  16   2       13.26       12.02      4.07 o 
   4  16   2       41.83       47.61      5.91 o 
   5  16   2       18.90       11.56      4.35 o 
   0  17   2      164.58      174.94     15.66 o 
   1  17   2        6.12        6.59      5.81 o 
   2  17   2       68.54       66.34      6.85 o 
   3  17   2      124.63      110.52      8.97 o 
   4  17   2       30.57       25.91      6.04 o 
   0  18   2        8.58       11.38      6.20 o 
   1  18   2       20.24       17.22      4.67 o 
   2  18   2        1.97        2.37      3.67 o 
   2   0   3     2025.64     1989.36     49.01 o 
   4   0   3     3455.10     3355.55     95.54 o 
   6   0   3     2574.20     2556.54     89.44 o 
   8   0   3      223.73      232.92     11.32 o 
  10   0   3       30.91       22.93      6.67 o 
   1   1   3     3464.17     3612.70     53.04 o 
   2   1   3       67.99       66.04      1.94 o 
   3   1   3     1792.32     1718.79     34.40 o 
   4   1   3     2305.43     2303.52     52.06 o 
   5   1   3       14.36       16.28      1.39 o 
   6   1   3      140.84      124.75      3.95 o 
   7   1   3      255.29      253.66      6.95 o 
   8   1   3      208.42      217.00      6.76 o 
   9   1   3      573.91      557.90     16.51 o 
  10   1   3       21.77       20.39      3.43 o 
  11   1   3       93.21       88.07      6.09 o 
   1   2   3     1158.84     1103.46     19.35 o 
   2   2   3      448.46      445.59      9.43 o 
   3   2   3     2212.10     2195.11     50.52 o 
   4   2   3     1041.49     1042.49     21.56 o 
   5   2   3      375.83      369.37      9.45 o 
   6   2   3      101.03      102.50      3.61 o 
   7   2   3       73.19       73.99      3.02 o 
   8   2   3      430.63      441.35     10.54 o 
   9   2   3      464.69      462.51     12.66 o 
  10   2   3        1.92        2.59      2.20 o 
  11   2   3       99.32       99.66      5.62 o 
   1   3   3     1148.09     1180.50     25.12 o 
   2   3   3     3528.86     3588.86     61.05 o 
   3   3   3      135.15      152.96      3.79 o 
   4   3   3     2344.87     2293.69     42.65 o 
   5   3   3      279.72      277.82      7.26 o 
   6   3   3     1520.55     1470.63     30.74 o 
   7   3   3      207.11      213.50      5.94 o 
   8   3   3      529.00      520.42     11.94 o 
   9   3   3       26.17       27.29      2.95 o 
  10   3   3       90.03       95.30      6.13 o 
  11   3   3       29.50       31.42      3.68 o 
   1   4   3     1162.23     1198.19     23.39 o 
   2   4   3      567.20      587.37     10.84 o 
   3   4   3     3119.35     3092.78     56.95 o 
   4   4   3     5117.64     5140.16     95.64 o 
   5   4   3      329.17      321.63      7.04 o 
   6   4   3     1553.80     1541.00     30.81 o 
   7   4   3       93.37       97.93      3.88 o 
   8   4   3      109.94      115.52      4.66 o 
   9   4   3      432.04      427.15     16.58 o 
  10   4   3       30.10       32.82      3.49 o 
  11   4   3        2.81        3.54      2.56 o 
   1   5   3     5088.09     5053.19     92.59 o 
   2   5   3      150.28      152.80      3.38 o 
   3   5   3     1122.16     1101.54     23.23 o 
   4   5   3      488.94      486.83     11.70 o 
   5   5   3      182.25      180.70      5.52 o 
   6   5   3       65.83       61.48      3.03 o 
   7   5   3      138.76      136.81      5.08 o 
   8   5   3        0.88        2.14      1.65 o 
   9   5   3      251.72      242.30      8.83 o 
  10   5   3       12.47       12.38      2.79 o 
  11   5   3      162.72      169.52     11.86 o 
   1   6   3     1463.63     1481.12     27.48 o 
   2   6   3      133.82      114.68      2.84 o 
   3   6   3      594.88      622.89     12.86 o 
   4   6   3     1821.65     1728.57     36.38 o 
   5   6   3       47.04       47.38      2.24 o 
   6   6   3      291.08      304.45      7.90 o 
   7   6   3       67.17       71.02      3.53 o 
   8   6   3      251.94      257.74      7.88 o 
   9   6   3       11.97       14.78      2.69 o 
  10   6   3        5.38        7.02      2.45 o 
   1   7   3      780.56      786.83     15.65 o 
   2   7   3     1655.34     1698.31     29.33 o 
   3   7   3      334.19      315.19      7.59 o 
   4   7   3     2115.27     2065.86     47.55 o 
   5   7   3      133.56      123.32      4.36 o 
   6   7   3      644.26      644.02     20.11 o 
   7   7   3       40.53       39.78      2.74 o 
   8   7   3      155.68      162.56      5.96 o 
   9   7   3       73.11       74.88      4.58 o 
  10   7   3        2.23       -0.40      2.24 o 
   1   8   3     4145.43     4082.14     81.91 o 
   2   8   3       26.09       29.78      2.05 o 
   3   8   3      629.27      580.64     13.78 o 
   4   8   3       25.10       29.47      1.78 o 
   5   8   3       15.33       15.31      1.57 o 
   6   8   3       11.86        9.49      1.75 o 
   7   8   3      314.11      320.54      9.24 o 
   8   8   3       12.38       14.12      2.28 o 
   9   8   3      130.54      135.22      6.28 o 
  10   8   3        4.80        4.86      2.58 o 
   1   9   3      708.55      685.29     16.65 o 
   2   9   3      244.01      254.30      6.77 o 
   3   9   3      141.37      138.43      6.17 o 
   4   9   3      909.03      895.58     24.07 o 
   5   9   3      346.08      336.61     10.74 o 
   6   9   3      156.97      159.72      7.25 o 
   7   9   3        9.78       10.29      2.99 o 
   8   9   3      254.61      270.19     14.68 o 
   9   9   3       67.39       64.84      6.88 o 
  10   9   3        4.84        3.71      4.38 o 
   1  10   3      399.69      400.90      9.41 o 
   2  10   3      114.17      120.66      4.47 o 
   3  10   3      100.87      103.30      4.72 o 
   4  10   3      568.64      576.14     16.99 o 
   5  10   3       22.82       21.74      2.58 o 
   6  10   3      929.78     1001.39     30.78 o 
   7  10   3       36.80       36.58      4.22 o 
   8  10   3      125.86      141.19      7.97 o 
   9  10   3        1.12        5.11      4.46 o 
   1  11   3     1385.27     1378.79     28.93 o 
   2  11   3      153.60      150.68      5.19 o 
   3  11   3      302.62      294.25      9.67 o 
   4  11   3       92.60      102.75      5.07 o 
   5  11   3       47.66       46.26      3.54 o 
   6  11   3       82.48       91.05      6.09 o 
   7  11   3       47.95       49.88      4.94 o 
   8  11   3       42.98       42.52      6.93 o 
   9  11   3      127.15      135.60     18.80 o 
   1  12   3      323.47      323.24      8.10 o 
   2  12   3       57.99       57.54      3.28 o 
   3  12   3      188.56      187.45      7.10 o 
   4  12   3       75.46       82.15      4.49 o 
   5  12   3       55.37       57.49      4.05 o 
   6  12   3      117.17      124.89      7.10 o 
   7  12   3      101.21       97.17     19.38 o 
   8  12   3       36.23       35.56      8.56 o 
   1  13   3       31.81       36.16      3.06 o 
   2  13   3       54.19       50.91      5.35 o 
   3  13   3        1.16        0.73      2.25 o 
   4  13   3      270.73      283.45     11.22 o 
   5  13   3       26.86       22.73      3.48 o 
   6  13   3      295.39      314.65     21.31 o 
   7  13   3       17.34       14.22      7.03 o 
   8  13   3      105.14      119.43     13.02 o 
   1  14   3      448.26      454.04     14.00 o 
   2  14   3       34.16       30.13      3.72 o 
   3  14   3      330.08      324.16     18.17 o 
   4  14   3      136.56      142.33      7.42 o 
   5  14   3       10.61       11.02      3.17 o 
   6  14   3      148.76      157.96     10.45 o 
   7  14   3       15.04       24.78      8.10 o 
   1  15   3      625.42      628.44     26.73 o 
   2  15   3       30.48       33.92      5.11 o 
   3  15   3      152.07      152.62     21.81 o 
   4  15   3       43.46       47.32      6.04 o 
   5  15   3       16.10       17.02      4.48 o 
   6  15   3       30.36       29.07      8.52 o 
   1  16   3       94.92       74.33      8.79 o 
   2  16   3       88.63       73.28     11.48 o 
   3  16   3       47.41       45.81      5.98 o 
   4  16   3      118.05      119.72      9.38 o 
   5  16   3       16.21       23.80      5.25 o 
   1  17   3        6.56        3.04      3.83 o 
   2  17   3       44.54       47.79      6.38 o 
   3  17   3       32.23       35.76      5.82 o 
   4  17   3       26.84       28.65      8.20 o 
   1  18   3       81.73       78.48     11.59 o 
   0   0   4     2924.95     2886.92     81.32 o 
   2   0   4     6734.27     6806.50    225.81 o 
   4   0   4      942.85     1000.37     31.25 o 
   6   0   4       12.42       14.13      2.19 o 
   8   0   4      227.94      229.78      9.50 o 
  10   0   4      432.07      477.77     27.62 o 
   0   1   4     3156.04     3213.14     63.98 o 
   1   1   4      755.96      769.38     11.27 o 
   2   1   4      138.34      120.29      2.94 o 
   3   1   4     1433.76     1382.63     27.56 o 
   4   1   4      182.89      170.17      4.64 o 
   5   1   4     2401.23     2409.50     52.30 o 
   6   1   4       54.23       59.15      2.91 o 
   7   1   4      551.90      535.68     13.49 o 
   8   1   4       62.31       61.62      3.11 o 
   9   1   4      116.20      110.82      4.52 o 
  10   1   4       71.38       56.59      6.26 o 
  11   1   4       15.03       11.47      3.73 o 
   0   2   4     1003.59     1052.81     21.53 o 
   1   2   4       41.30       39.18      1.19 o 
   2   2   4       57.50       58.81      2.42 o 
   3   2   4     2612.40     2588.23     53.62 o 
   4   2   4      125.28      121.52      4.00 o 
   5   2   4     2019.50     2010.37     41.49 o 
   6   2   4       18.74       19.64      1.91 o 
   7   2   4      624.56      615.89     15.21 o 
   8   2   4      111.62      113.65      4.69 o 
   9   2   4       67.95       63.75      3.87 o 
  10   2   4       32.28       29.52      3.43 o 
  11   2   4        5.69        8.91      2.93 o 
   0   3   4     6839.18     6833.94    154.32 o 
   1   3   4      316.05      308.34      5.39 o 
   2   3   4     2587.50     2455.66     45.55 o 
   3   3   4      750.16      787.98     17.23 o 
   4   3   4      382.13      385.09      8.96 o 
   5   3   4      197.50      203.59      6.28 o 
   6   3   4       59.43       61.77      2.84 o 
   7   3   4       91.43      100.12      3.73 o 
   8   3   4       92.45       87.54      3.82 o 
   9   3   4        0.45       -0.91      1.67 o 
  10   3   4      403.97      405.74     14.64 o 
  11   3   4        0.18       -1.72      2.38 o 
   0   4   4     1189.85     1142.61     31.56 o 
   1   4   4      403.96      454.38      8.48 o 
   2   4   4      902.77      854.77     15.67 o 
   3   4   4     1424.95     1382.70     27.70 o 
   4   4   4      269.12      249.11      5.74 o 
   5   4   4     1401.00     1408.09     28.69 o 
   6   4   4       36.36       38.55      2.27 o 
   7   4   4      532.78      516.32     12.13 o 
   8   4   4      175.99      181.82      6.34 o 
   9   4   4       82.22       77.50      4.23 o 
  10   4   4       76.79       83.49      6.56 o 
  11   4   4        2.41       -0.64      2.60 o 
   0   5   4     1431.13     1613.10     40.28 o 
   1   5   4      826.82      880.56     15.81 o 
   2   5   4      103.61      107.24      2.74 o 
   3   5   4     4142.23     4276.07     84.08 o 
   4   5   4      244.99      243.19      6.18 o 
   5   5   4     1160.76     1157.99     27.55 o 
   6   5   4      283.26      282.18      8.13 o 
   7   5   4      468.98      457.32     12.53 o 
   8   5   4        9.61       10.09      2.07 o 
   9   5   4      268.94      278.55      8.71 o 
  10   5   4        8.38        6.15      2.54 o 
   0   6   4     3293.09     3428.04     96.91 o 
   1   6   4      313.62      335.48      7.16 o 
   2   6   4     2749.11     2784.99     48.81 o 
   3   6   4      619.19      621.33     13.43 o 
   4   6   4      674.24      677.59     17.29 o 
   5   6   4     1187.23     1179.23     27.07 o 
   6   6   4      105.61      100.89      4.93 o 
   7   6   4      198.52      188.62      6.30 o 
   8   6   4      198.53      206.48      8.28 o 
   9   6   4       16.71       18.24      2.68 o 
  10   6   4      122.72      130.65      7.47 o 
   0   7   4     2439.44     2483.22     72.15 o 
   1   7   4      229.67      227.01      6.52 o 
   2   7   4     2797.53     2803.41     56.49 o 
   3   7   4      143.75      146.25      4.67 o 
   4   7   4      154.42      149.17      4.58 o 
   5   7   4      291.01      272.23     10.88 o 
   6   7   4      272.07      260.70     11.07 o 
   7   7   4       13.83       12.37      2.11 o 
   8   7   4      124.59      129.96      5.37 o 
   9   7   4       11.32       12.44      2.78 o 
  10   7   4      121.45      138.60      6.93 o 
   0   8   4        6.64        5.32      2.56 o 
   1   8   4      295.56      296.18      8.17 o 
   2   8   4      123.55      117.95      3.87 o 
   3   8   4      710.85      681.77     18.02 o 
   4   8   4      485.97      506.52     14.28 o 
   5   8   4      753.27      746.26     24.99 o 
   6   8   4       83.51       86.78      5.41 o 
   7   8   4      262.41      291.82     11.95 o 
   8   8   4       34.62       30.36      4.18 o 
   9   8   4       29.59       28.45      5.15 o 
  10   8   4        1.12       -0.35      3.98 o 
   0   9   4      534.31      517.72     20.21 o 
   1   9   4       26.38       23.39      2.51 o 
   2   9   4      932.72      924.18     20.18 o 
   3   9   4      713.95      695.94     21.70 o 
   4   9   4      127.24      115.13      5.07 o 
   5   9   4      174.24      169.25      6.91 o 
   6   9   4      128.73      120.83      6.68 o 
   7   9   4      136.05      147.08      7.84 o 
   8   9   4      163.00      182.81      9.10 o 
   9   9   4       55.79       65.55      7.24 o 
   0  10   4      852.47      865.44     27.86 o 
   1  10   4       99.85       96.08      3.70 o 
   2  10   4      619.24      624.22     14.34 o 
   3  10   4      447.97      448.58     13.33 o 
   4  10   4       49.77       51.07      3.61 o 
   5  10   4       76.28       73.80      4.38 o 
   6  10   4       14.36       16.47      3.39 o 
   7  10   4        5.81        3.58      2.97 o 
   8  10   4      202.91      204.17      9.95 o 
   9  10   4       24.12       28.65      5.77 o 
   0  11   4      216.99      211.79      8.74 o 
   1  11   4       30.57       30.93      2.31 o 
   2  11   4       13.69       14.24      1.82 o 
   3  11   4      270.81      264.73      9.68 o 
   4  11   4        7.29        7.93      2.24 o 
   5  11   4      293.92      302.13     10.44 o 
   6  11   4        8.81        6.92      3.03 o 
   7  11   4      390.98      412.40     15.47 o 
   8  11   4       18.25       17.01      4.08 o 
   0  12   4      304.84      296.89     11.45 o 
   1  12   4       30.42       28.74      2.34 o 
   2  12   4      359.99      350.42      9.17 o 
   3  12   4      474.22      484.48     17.22 o 
   4  12   4       68.91       75.41      4.53 o 
   5  12   4      391.35      392.45     12.81 o 
   6  12   4       14.55       12.09      3.42 o 
   7  12   4      216.44      231.74     10.76 o 
   8  12   4       22.24       19.62      4.55 o 
   0  13   4      990.17      933.93     28.95 o 
   1  13   4       26.13       19.99      2.48 o 
   2  13   4      693.35      708.09     20.07 o 
   3  13   4       37.13       36.14      4.04 o 
   4  13   4       90.21      101.07      5.57 o 
   5  13   4       14.72       13.96      3.35 o 
   6  13   4        9.33        6.93      4.20 o 
   7  13   4        9.33        9.49      4.53 o 
   0  14   4      353.34      340.78     22.28 o 
   1  14   4        8.26        5.29      2.37 o 
   2  14   4      280.54      282.11     11.81 o 
   3  14   4      110.08      121.20      7.16 o 
   4  14   4       50.76       46.34      4.84 o 
   5  14   4       89.50      109.46      7.03 o 
   6  14   4        7.23        9.33      4.36 o 
   0  15   4       36.85       39.41      7.06 o 
   1  15   4       12.60       10.81      2.71 o 
   2  15   4       28.65       30.39      5.42 o 
   3  15   4      164.47      179.71      9.07 o 
   4  15   4        2.82        2.04      3.04 o 
   5  15   4      176.45      192.20      9.53 o 
   6  15   4       10.10        8.09      4.98 o 
   1  16   4        0.02        0.35      3.34 o 
   2  16   4      144.40      151.12     10.59 o 
   3  16   4        0.31       -2.38      3.33 o 
   4  16   4        9.41       13.81      7.65 o 
   0  17   4      256.04      227.51     19.94 o 
   1  17   4        3.95        3.05      3.61 o 
   2  17   4       33.68       37.13      6.10 o 
   3  17   4       48.39       57.65      8.85 o 
   2   0   5     1130.26     1114.90     25.34 o 
   4   0   5     2396.22     2273.59     90.08 o 
   6   0   5      576.14      539.65     17.53 o 
   8   0   5      485.80      490.27     16.84 o 
  10   0   5        2.27       -2.41      2.41 o 
   1   1   5     2684.31     2630.81     37.25 o 
   2   1   5      271.05      269.87      4.70 o 
   3   1   5     2173.85     2217.27     40.59 o 
   4   1   5      413.64      383.28      9.08 o 
   5   1   5       68.21       79.50      3.94 o 
   6   1   5      214.85      208.74      6.11 o 
   7   1   5      130.65      132.72      4.49 o 
   8   1   5      112.03      112.82      4.78 o 
   9   1   5      277.90      282.01      8.95 o 
  10   1   5        4.41        2.96      2.17 o 
  11   1   5       56.61       53.45      6.83 o 
   1   2   5     2965.46     2937.72     41.50 o 
   2   2   5      101.28      110.03      2.45 o 
   3   2   5     1813.98     1754.24     33.20 o 
   4   2   5      679.27      680.03     20.17 o 
   5   2   5       49.98       52.13      2.76 o 
   6   2   5      249.99      242.99      8.10 o 
   7   2   5       70.62       66.04      3.24 o 
   8   2   5       96.23       99.73      4.12 o 
   9   2   5      354.38      373.17      9.99 o 
  10   2   5        3.58        2.40      2.15 o 
   1   3   5      926.21     1019.25     18.11 o 
   2   3   5     1905.15     1932.01     39.33 o 
   3   3   5      148.10      154.55      4.17 o 
   4   3   5     2263.56     2201.11     45.66 o 
   5   3   5      292.43      284.84      8.05 o 
   6   3   5     1035.82     1006.73     22.17 o 
   7   3   5      128.75      120.94      4.95 o 
   8   3   5      683.69      672.24     16.92 o 
   9   3   5       12.82        9.81      2.09 o 
  10   3   5       34.79       33.86      3.33 o 
   1   4   5     1362.48     1312.95     23.79 o 
   2   4   5      202.41      188.96      4.44 o 
   3   4   5      716.89      725.56     15.69 o 
   4   4   5     1100.75     1107.88     23.84 o 
   5   4   5       70.34       70.19      4.88 o 
   6   4   5      563.43      552.38     13.07 o 
   7   4   5       39.68       41.36      2.81 o 
   8   4   5      270.06      273.17      7.72 o 
   9   4   5      214.84      214.84      7.65 o 
  10   4   5       18.62       21.10      3.38 o 
   1   5   5     3334.50     3295.11     57.99 o 
   2   5   5      153.63      147.10      3.75 o 
   3   5   5     1230.93     1206.12     25.13 o 
   4   5   5       51.96       54.62      2.29 o 
   5   5   5       29.18       32.28      2.20 o 
   6   5   5      107.94      111.33      4.16 o 
   7   5   5       69.40       74.22      3.91 o 
   8   5   5       59.35       49.60      3.59 o 
   9   5   5      218.13      228.61      8.09 o 
  10   5   5        7.32        5.16      2.74 o 
   1   6   5      839.72      833.93     17.83 o 
   2   6   5      752.69      765.61     16.34 o 
   3   6   5      238.76      219.94      6.60 o 
   4   6   5     1079.29     1056.77     22.36 o 
   5   6   5      728.89      721.23     17.59 o 
   6   6   5      842.71      834.30     20.49 o 
   7   6   5      182.32      179.81      6.49 o 
   8   6   5      186.60      193.41      6.94 o 
   9   6   5       31.12       34.55      3.39 o 
  10   6   5        3.19        3.22      3.27 o 
   1   7   5      424.72      414.95      9.88 o 
   2   7   5      332.89      334.49      8.19 o 
   3   7   5      123.65      131.73      5.53 o 
   4   7   5      885.78      898.19     24.13 o 
   5   7   5        2.98        6.63      2.46 o 
   6   7   5      296.12      291.92     15.75 o 
   7   7   5       79.04       69.53      5.99 o 
   8   7   5      322.00      293.21     14.59 o 
   9   7   5       73.93       76.26      9.36 o 
  10   7   5       11.55       13.78      4.79 o 
   1   8   5      998.68      970.38     20.26 o 
   2   8   5        8.00        8.41      1.54 o 
   3   8   5      655.99      656.09     18.15 o 
   4   8   5       72.16       65.75      4.08 o 
   5   8   5      156.66      147.24      7.75 o 
   6   8   5      270.23      256.54     10.94 o 
   7   8   5      114.43      116.19      7.10 o 
   8   8   5       35.25       43.49      4.83 o 
   9   8   5      103.66      129.20      7.86 o 
   1   9   5     1229.14     1228.94     26.37 o 
   2   9   5      154.12      159.21      5.08 o 
   3   9   5      282.00      274.79      8.95 o 
   4   9   5      577.94      537.59     15.83 o 
   5   9   5       53.65       49.14      5.09 o 
   6   9   5      406.67      414.02     15.00 o 
   7   9   5       35.56       34.00      4.34 o 
   8   9   5      124.49      122.45      7.90 o 
   9   9   5       52.02       47.60      7.91 o 
   1  10   5      124.26      116.82      4.38 o 
   2  10   5      173.87      168.75      5.36 o 
   3  10   5       38.94       41.07      3.75 o 
   4  10   5      619.07      594.84     17.68 o 
   5  10   5       25.96       22.56      3.57 o 
   6  10   5      366.51      385.71     14.41 o 
   7  10   5       31.12       34.66      4.57 o 
   8  10   5      124.62      120.86      7.85 o 
   9  10   5       20.69       14.58      7.28 o 
   1  11   5      300.36      286.83      8.57 o 
   2  11   5       86.48       86.64      3.73 o 
   3  11   5      232.47      225.86      8.59 o 
   4  11   5       38.78       35.66      3.55 o 
   5  11   5       42.11       43.22      4.63 o 
   6  11   5      130.69      129.01      7.58 o 
   7  11   5       87.29      105.08      7.28 o 
   8  11   5       45.52       45.82      5.45 o 
   1  12   5      680.73      652.53     16.78 o 
   2  12   5      126.87      113.78      4.64 o 
   3  12   5      137.07      137.28      6.55 o 
   4  12   5      122.73      115.35      5.85 o 
   5  12   5       43.93       50.68      4.90 o 
   6  12   5       81.85       73.70      5.99 o 
   7  12   5       30.76       34.89      4.89 o 
   1  13   5        8.55        3.79      1.59 o 
   2  13   5      220.02      232.61      7.00 o 
   3  13   5       29.75       24.69      3.35 o 
   4  13   5      356.66      385.26     13.06 o 
   5  13   5       13.88       15.13      3.72 o 
   6  13   5      263.39      275.22     12.10 o 
   7  13   5       14.32       14.28      4.22 o 
   1  14   5      229.25      217.72      6.77 o 
   2  14   5      100.41       96.14      4.80 o 
   3  14   5      113.25      114.38      7.25 o 
   4  14   5       80.99       78.41      6.21 o 
   5  14   5        5.78        2.14      3.82 o 
   6  14   5       74.26       78.03      7.86 o 
   1  15   5      384.04      383.38     13.09 o 
   2  15   5       10.11       10.85      3.49 o 
   3  15   5      117.39      115.49      7.49 o 
   4  15   5       18.56       17.86      3.94 o 
   5  15   5       21.98       19.53      5.35 o 
   1  16   5       24.91       19.76      3.43 o 
   2  16   5       70.75       69.55      6.03 o 
   3  16   5       45.38       40.52      5.09 o 
   4  16   5       99.74       96.64      7.34 o 
   1  17   5       16.22       12.62      4.93 o 
   2  17   5       37.25       39.53      6.84 o 
   0   0   6     7024.51     7257.20    236.38 o 
   2   0   6     2253.92     2273.89     50.50 o 
   4   0   6      987.67      899.70     36.46 o 
   6   0   6      379.69      360.64     13.50 o 
   8   0   6      212.28      219.57      9.96 o 
  10   0   6       96.53       99.72      6.97 o 
   0   1   6     1258.42     1271.91     26.24 o 
   1   1   6      595.70      654.05      9.98 o 
   2   1   6     1862.21     1922.12     28.85 o 
   3   1   6     1344.60     1274.40     29.51 o 
   4   1   6      138.08      145.23      4.60 o 
   5   1   6      736.88      775.46     16.47 o 
   6   1   6       25.84       29.42      2.44 o 
   7   1   6      245.17      240.36      6.95 o 
   8   1   6       80.05       92.86      4.24 o 
   9   1   6      112.82      109.28      4.92 o 
  10   1   6       63.12       65.71      4.13 o 
   0   2   6      292.23      263.54      6.41 o 
   1   2   6      830.53      851.53     12.72 o 
   2   2   6      112.69      116.26      2.73 o 
   3   2   6      386.85      391.15     10.44 o 
   4   2   6      206.06      219.34      6.03 o 
   5   2   6      960.76      925.77     20.38 o 
   6   2   6       37.73       39.39      2.55 o 
   7   2   6      567.12      537.84     13.99 o 
   8   2   6        6.02        4.71      1.64 o 
   9   2   6      127.77      120.21      5.15 o 
  10   2   6       28.60       27.24      3.10 o 
   0   3   6     4247.59     4283.20     85.41 o 
   1   3   6       59.68       71.81      1.96 o 
   2   3   6     1509.53     1481.97     26.05 o 
   3   3   6      134.73      131.30      4.34 o 
   4   3   6      401.43      407.39     10.92 o 
   5   3   6       80.77       79.08      3.77 o 
   6   3   6      166.12      167.36      5.41 o 
   7   3   6       47.07       53.34      3.34 o 
   8   3   6      216.57      234.25      7.17 o 
   9   3   6       17.47       18.01      2.67 o 
  10   3   6      128.60      135.38      5.76 o 
   0   4   6     1916.69     1867.26     37.97 o 
   1   4   6      244.69      249.46      5.05 o 
   2   4   6     1039.97     1028.51     18.85 o 
   3   4   6      988.72     1006.98     21.41 o 
   4   4   6       96.99      103.13      3.78 o 
   5   4   6      602.45      622.18     14.36 o 
   6   4   6       15.65       14.28      1.90 o 
   7   4   6      115.60      116.23      5.18 o 
   8   4   6      214.47      227.53      7.86 o 
   9   4   6       61.99       57.36      4.13 o 
  10   4   6      123.88      126.93      7.33 o 
   0   5   6      385.56      379.55     12.42 o 
   1   5   6      385.86      371.43      9.57 o 
   2   5   6      119.89      129.63      4.03 o 
   3   5   6      252.92      259.69      7.40 o 
   4   5   6       46.88       48.00      2.74 o 
   5   5   6     1504.38     1481.74     34.60 o 
   6   5   6      205.61      209.29      6.32 o 
   7   5   6      758.22      773.27     17.53 o 
   8   5   6        5.65        5.36      2.20 o 
   9   5   6       52.68       51.91      4.20 o 
  10   5   6        2.99        0.89      2.79 o 
   0   6   6     1067.83     1071.86     33.03 o 
   1   6   6       80.29       79.80      3.29 o 
   2   6   6     1139.94     1121.35     23.62 o 
   3   6   6      564.27      565.02     14.22 o 
   4   6   6      138.09      135.98      6.89 o 
   5   6   6      275.95      276.43      9.82 o 
   6   6   6       10.59        8.37      2.63 o 
   7   6   6      178.39      162.40      7.31 o 
   8   6   6       44.59       45.25      4.14 o 
   9   6   6       54.69       52.70      4.62 o 
   0   7   6     2556.05     2521.00     73.42 o 
   1   7   6       15.85       15.14      1.81 o 
   2   7   6      795.86      775.70     17.29 o 
   3   7   6      223.91      224.57      7.01 o 
   4   7   6      936.08      903.61     27.95 o 
   5   7   6      237.15      230.94     14.62 o 
   6   7   6      195.68      192.46      8.71 o 
   7   7   6       34.97       42.45      4.66 o 
   8   7   6      139.53      146.10      8.11 o 
   9   7   6        2.60        3.38      3.47 o 
   0   8   6       65.56       77.63      6.11 o 
   1   8   6       56.58       60.02      2.96 o 
   2   8   6      316.56      327.77     10.56 o 
   3   8   6     1087.89     1078.48     25.21 o 
   4   8   6        4.22        2.75      2.89 o 
   5   8   6      670.20      685.58     23.33 o 
   6   8   6       14.61       12.19      3.31 o 
   7   8   6      377.94      369.67     14.63 o 
   8   8   6       19.84       21.01      4.17 o 
   9   8   6       20.79       22.13      4.64 o 
   0   9   6       81.66       83.32      5.22 o 
   1   9   6       18.45       22.46      2.12 o 
   2   9   6      189.61      184.37      6.35 o 
   3   9   6      164.21      153.07      6.69 o 
   4   9   6       25.16       20.86      3.44 o 
   5   9   6      217.36      224.60     12.29 o 
   6   9   6       15.26       12.17      3.35 o 
   7   9   6      134.35      135.29      8.14 o 
   8   9   6       25.98       22.52      4.47 o 
   9   9   6       13.56       22.68      8.12 o 
   0  10   6      669.43      626.12     20.88 o 
   1  10   6      251.95      232.19      6.94 o 
   2  10   6      446.62      458.83     12.40 o 
   3  10   6       14.00       14.22      3.61 o 
   4  10   6      126.85      130.08      7.06 o 
   5  10   6       67.34       65.57      5.46 o 
   6  10   6        3.97        5.26      3.26 o 
   7  10   6       15.75       14.51      4.12 o 
   8  10   6       99.22      115.98      8.05 o 
   0  11   6       35.66       35.17      3.88 o 
   1  11   6       74.63       81.59      3.89 o 
   2  11   6      152.66      147.24      5.27 o 
   3  11   6      728.30      711.28     20.89 o 
   4  11   6        3.76        2.28      2.33 o 
   5  11   6      371.85      378.64     14.89 o 
   6  11   6        6.80       10.14      3.61 o 
   7  11   6      162.00      177.18      9.43 o 
   8  11   6       10.28       12.76      4.33 o 
   0  12   6      178.06      168.85      8.41 o 
   1  12   6       97.60       97.26      4.31 o 
   2  12   6      194.04      185.82      6.32 o 
   3  12   6      246.71      239.96      9.48 o 
   4  12   6        8.37        3.51      2.48 o 
   5  12   6      216.31      209.20     10.26 o 
   6  12   6        0.60       -0.81      3.17 o 
   7  12   6      134.52      126.70      8.54 o 
   0  13   6      281.65      281.24     14.29 o 
   1  13   6       29.17       29.05      2.83 o 
   2  13   6      365.85      378.45     11.00 o 
   3  13   6       27.95       30.70      3.71 o 
   4  13   6       73.97       68.25      5.21 o 
   5  13   6       13.45       16.68      4.17 o 
   6  13   6        3.63        7.95      3.81 o 
   0  14   6      194.97      222.71     10.12 o 
   1  14   6       24.14       24.04      2.77 o 
   2  14   6       69.16       67.96      3.98 o 
   3  14   6      227.31      238.56     16.22 o 
   4  14   6       73.26       76.40      5.52 o 
   5  14   6       63.85       72.49      6.52 o 
   0  15   6      111.28      111.67      9.03 o 
   1  15   6       12.75       10.10      2.97 o 
   2  15   6        4.44        0.53      2.53 o 
   3  15   6      156.92      179.28      9.91 o 
   4  15   6        5.20        6.94      4.58 o 
   0  16   6       90.19       94.40      8.50 o 
   1  16   6       16.96       13.19      4.18 o 
   2  16   6       88.27       90.46      7.14 o 
   3  16   6        7.69        3.53      4.46 o 
   2   0   7      452.70      421.18     10.77 o 
   4   0   7      632.51      608.05     18.89 o 
   6   0   7      613.85      610.13     21.05 o 
   8   0   7      260.86      266.00     10.96 o 
  10   0   7       44.49       44.63      6.31 o 
   1   1   7     1595.41     1600.30     23.27 o 
   2   1   7      572.98      589.28      9.66 o 
   3   1   7      776.83      742.04     16.15 o 
   4   1   7      363.27      359.51      8.94 o 
   5   1   7       10.11        9.87      1.82 o 
   6   1   7      239.76      231.32      6.80 o 
   7   1   7       88.95       84.71      4.00 o 
   8   1   7       96.40       94.53      4.55 o 
   9   1   7      106.47      114.28      5.15 o 
  10   1   7       10.64       11.22      2.78 o 
   1   2   7     2582.01     2570.30     36.78 o 
   2   2   7      305.22      341.24      6.01 o 
   3   2   7      822.66      776.92     17.00 o 
   4   2   7      286.24      278.16     11.11 o 
   5   2   7       40.44       40.04      2.65 o 
   6   2   7      213.59      209.72      6.60 o 
   7   2   7      187.34      189.68      6.41 o 
   8   2   7        2.08        0.58      1.93 o 
   9   2   7      139.39      147.33      5.96 o 
  10   2   7       14.03       11.96      3.25 o 
   1   3   7      144.15      154.12      3.32 o 
   2   3   7      241.14      232.21      4.88 o 
   3   3   7      184.73      202.96      5.67 o 
   4   3   7      935.38      939.00     20.45 o 
   5   3   7      139.59      140.15      4.83 o 
   6   3   7      715.41      725.73     18.63 o 
   7   3   7      131.89      123.59      5.48 o 
   8   3   7      266.27      256.80      8.08 o 
   9   3   7        2.62        1.68      2.26 o 
  10   3   7       10.39        6.72      3.78 o 
   1   4   7     1125.82     1123.12     22.02 o 
   2   4   7      706.97      697.87     14.29 o 
   3   4   7       11.21        9.09      1.64 o 
   4   4   7      313.82      300.88      9.06 o 
   5   4   7       60.93       58.77      3.10 o 
   6   4   7      358.50      360.25      9.58 o 
   7   4   7       65.84       69.62      3.78 o 
   8   4   7      374.67      359.09     11.17 o 
   9   4   7       26.52       21.67      3.29 o 
   1   5   7     1032.28      960.61     23.27 o 
   2   5   7       11.72       15.43      1.64 o 
   3   5   7      881.14      890.90     21.33 o 
   4   5   7      195.54      172.41      5.96 o 
   5   5   7      105.11      104.96      4.68 o 
   6   5   7      144.13      146.90      5.95 o 
   7   5   7      302.12      297.21     10.80 o 
   8   5   7       35.85       27.37      3.65 o 
   9   5   7      180.53      182.51     21.15 o 
   1   6   7      163.86      157.27      6.41 o 
   2   6   7      631.01      636.65     17.98 o 
   3   6   7      139.78      150.83      6.93 o 
   4   6   7      332.00      305.96     15.74 o 
   5   6   7       23.79       19.65      3.45 o 
   6   6   7      319.82      321.10     19.12 o 
   7   6   7        3.56        4.30      3.15 o 
   8   6   7      104.19      100.77      7.39 o 
   9   6   7       19.05       19.28      4.47 o 
   1   7   7      304.29      300.43      7.80 o 
   2   7   7      107.77      110.62      4.27 o 
   3   7   7       45.88       51.08      7.65 o 
   4   7   7      330.81      323.50     12.76 o 
   5   7   7       60.73       56.57      5.09 o 
   6   7   7      758.17      766.57     25.49 o 
   7   7   7        0.75        2.23      2.88 o 
   8   7   7       84.59       99.67      7.21 o 
   9   7   7       25.09       27.71      4.96 o 
   1   8   7      982.36      960.89     21.16 o 
   2   8   7      120.85      111.63      4.38 o 
   3   8   7      691.45      699.23     17.61 o 
   4   8   7       18.37       19.31      3.46 o 
   5   8   7       42.60       28.11      4.06 o 
   6   8   7       12.91        7.05      3.23 o 
   7   8   7       37.35       44.53      5.15 o 
   8   8   7        6.90        5.68      3.56 o 
   1   9   7      377.78      383.45     10.01 o 
   2   9   7      349.98      351.66      9.45 o 
   3   9   7      366.52      368.37     10.73 o 
   4   9   7      174.62      174.07      8.74 o 
   5   9   7        6.07        9.25      3.24 o 
   6   9   7      262.55      263.82     11.71 o 
   7   9   7       28.22       36.53      4.89 o 
   8   9   7       26.97       32.98      5.24 o 
   1  10   7       94.52       86.44      4.08 o 
   2  10   7      286.22      280.60      8.18 o 
   3  10   7       50.52       46.38      3.97 o 
   4  10   7      524.57      516.24     22.56 o 
   5  10   7       50.60       46.31      5.00 o 
   6  10   7      315.20      341.48     14.58 o 
   7  10   7       10.74        4.94      3.59 o 
   1  11   7      418.96      418.41     10.96 o 
   2  11   7       60.90       61.93      3.61 o 
   3  11   7       90.39       91.46      5.55 o 
   4  11   7       88.00       83.92      6.24 o 
   5  11   7       16.77       16.22      4.01 o 
   6  11   7       71.45       72.92      6.46 o 
   7  11   7       71.08       76.71      7.57 o 
   1  12   7      216.40      212.80      6.92 o 
   2  12   7      129.42      126.92      5.69 o 
   3  12   7       48.19       49.71      4.57 o 
   4  12   7      117.91      121.02      7.77 o 
   5  12   7       16.00       20.63      4.39 o 
   6  12   7       28.05       28.04      4.93 o 
   1  13   7        5.51        2.79      2.04 o 
   2  13   7      185.63      182.33      7.13 o 
   3  13   7        5.03        5.77      2.88 o 
   4  13   7      204.58      206.66     10.59 o 
   5  13   7        0.25       -1.10      3.34 o 
   1  14   7      267.89      269.24      8.37 o 
   2  14   7       43.85       52.38      4.07 o 
   3  14   7       30.21       34.98      4.30 o 
   4  14   7       30.80       31.81      5.07 o 
   1  15   7       90.20       85.57      4.67 o 
   2  15   7        5.79        5.15      2.74 o 
   3  15   7       91.54       96.58      8.86 o 
   0   0   8     1580.97     1612.05     47.27 o 
   2   0   8     1496.26     1532.37     39.18 o 
   4   0   8      804.04      787.98     45.46 o 
   6   0   8       20.92       25.85      3.70 o 
   8   0   8       59.59       62.33      5.71 o 
   0   1   8      813.67      824.50     17.89 o 
   1   1   8      402.35      413.25      6.93 o 
   2   1   8      654.01      662.70     11.49 o 
   3   1   8      262.51      248.72      6.90 o 
   4   1   8      489.67      487.29     14.17 o 
   5   1   8      580.76      563.09     13.33 o 
   6   1   8       88.57       91.69      4.22 o 
   7   1   8      195.42      207.91      6.93 o 
   8   1   8       51.56       48.57      3.68 o 
   9   1   8       89.20       95.51      5.11 o 
   0   2   8      308.17      321.64      8.00 o 
   1   2   8      739.77      749.39     11.61 o 
   2   2   8       38.91       35.13      1.91 o 
   3   2   8      768.14      751.82     15.55 o 
   4   2   8      171.88      188.38      7.08 o 
   5   2   8      506.08      528.08     12.69 o 
   6   2   8      113.78      114.39      4.72 o 
   7   2   8      294.44      302.70      8.71 o 
   8   2   8       11.07       11.82      2.59 o 
   9   2   8      127.71      131.88      5.92 o 
   0   3   8      772.03      787.60     19.02 o 
   1   3   8      101.59       97.00      2.84 o 
   2   3   8      633.68      612.24     12.16 o 
   3   3   8       63.58       61.34      3.08 o 
   4   3   8      231.09      215.28      8.36 o 
   5   3   8       58.85       61.36      3.80 o 
   6   3   8       95.59       96.83      4.90 o 
   7   3   8      108.85      109.18      5.42 o 
   8   3   8      178.29      178.69      7.36 o 
   9   3   8        0.56       -1.64      2.10 o 
   0   4   8      828.70      846.03     22.93 o 
   1   4   8      629.64      647.20     12.78 o 
   2   4   8      492.81      498.26     10.26 o 
   3   4   8       15.91       16.39      1.97 o 
   4   4   8       58.11       44.01      7.78 o 
   5   4   8      407.67      405.50     13.06 o 
   6   4   8       21.09       15.71      2.46 o 
   7   4   8       89.38       86.21      4.94 o 
   8   4   8       50.12       46.93      4.03 o 
   9   4   8       18.40       10.71      3.06 o 
   0   5   8      168.96      159.18      8.88 o 
   1   5   8      109.47      115.83      5.19 o 
   2   5   8       50.14       55.86      2.99 o 
   3   5   8      391.92      397.85     12.58 o 
   4   5   8       31.93       27.98      3.65 o 
   5   5   8      847.52      844.24     24.30 o 
   6   5   8        6.48        8.25      2.66 o 
   7   5   8      366.78      388.97     13.27 o 
   8   5   8        0.11       -2.54      2.54 o 
   9   5   8       12.16       15.16      4.42 o 
   0   6   8     2334.33     2374.03     69.26 o 
   1   6   8        1.02       -0.57      1.42 o 
   2   6   8      410.25      408.44     10.27 o 
   3   6   8      161.15      162.40      7.13 o 
   4   6   8      175.02      168.14      8.23 o 
   5   6   8       44.63       42.77      5.91 o 
   6   6   8        5.50        4.82      2.92 o 
   7   6   8      120.61      121.83      9.74 o 
   8   6   8       55.01       56.58      7.16 o 
   0   7   8      621.20      610.25     31.72 o 
   1   7   8      152.43      134.76      9.45 o 
   2   7   8      533.52      574.23     17.05 o 
   3   7   8       11.37        6.69      2.03 o 
   4   7   8      146.58      151.73      9.77 o 
   5   7   8      184.37      170.93     11.50 o 
   6   7   8        8.01       10.31      3.38 o 
   7   7   8       49.96       52.47      5.46 o 
   8   7   8       10.72        8.16      3.77 o 
   0   8   8      205.28      195.59      8.82 o 
   1   8   8        0.48        2.16      1.67 o 
   2   8   8       84.71       82.74      4.94 o 
   3   8   8      348.36      335.79     16.36 o 
   4   8   8       77.72       80.96      5.90 o 
   5   8   8      399.04      409.58     21.43 o 
   6   8   8        2.62        2.32      3.03 o 
   7   8   8      207.50      215.25     10.80 o 
   8   8   8        2.67        6.60      3.83 o 
   0   9   8      746.97      712.02     23.93 o 
   1   9   8       18.09       12.41      2.28 o 
   2   9   8       89.26       93.09      4.29 o 
   3   9   8      220.61      210.83     10.72 o 
   4   9   8      101.24       96.48      6.60 o 
   5   9   8      198.54      204.84     10.14 o 
   6   9   8       20.41       24.03      4.45 o 
   7   9   8      155.04      162.90      9.54 o 
   0  10   8      546.90      573.14     20.26 o 
   1  10   8        9.73        7.86      2.17 o 
   2  10   8      516.87      507.57     13.05 o 
   3  10   8       10.74        7.59      3.14 o 
   4  10   8       15.40       13.71      3.66 o 
   5  10   8       34.10       30.66      4.76 o 
   6  10   8       19.69       26.16      4.80 o 
   7  10   8        0.65        0.27      3.51 o 
   0  11   8       16.15       18.13      3.75 o 
   1  11   8       71.78       71.31      4.04 o 
   2  11   8      135.27      130.72      5.40 o 
   3  11   8      165.73      168.35     19.84 o 
   4  11   8       24.07       32.03      4.66 o 
   5  11   8      230.92      232.87     16.02 o 
   6  11   8        0.93       -0.52      3.48 o 
   0  12   8      107.07      114.76      7.39 o 
   1  12   8       92.22       97.73      4.83 o 
   2  12   8       45.32       47.75      3.60 o 
   3  12   8      233.07      232.19     12.00 o 
   4  12   8       13.13       23.42      4.51 o 
   5  12   8       41.29       47.15      6.90 o 
   0  13   8      229.30      228.79     10.69 o 
   1  13   8        5.21        5.32      2.41 o 
   2  13   8      176.92      176.28      6.60 o 
   3  13   8       17.65       18.75      4.73 o 
   4  13   8       37.52       51.38      5.96 o 
   0  14   8        9.80        7.87      3.88 o 
   1  14   8       10.45        5.92      2.93 o 
   2  14   8       64.33       73.19      4.54 o 
   3  14   8       58.05       62.54      6.42 o 
   0  15   8       68.94       83.52      6.91 o 
   1  15   8       11.96       10.31      3.48 o 
   2   0   9      626.95      614.84     17.41 o 
   4   0   9      903.57      925.29     27.97 o 
   6   0   9      439.20      460.50     17.26 o 
   8   0   9      162.46      168.27      9.57 o 
   1   1   9      459.80      463.81      7.79 o 
   2   1   9       80.49       80.34      2.84 o 
   3   1   9      425.10      444.84     11.19 o 
   4   1   9      129.56      126.19      4.87 o 
   5   1   9       39.37       36.38      2.94 o 
   6   1   9      154.50      156.11      5.97 o 
   7   1   9       46.19       44.74      3.58 o 
   8   1   9       76.41       81.73      4.78 o 
   1   2   9      814.95      820.45     14.12 o 
   2   2   9      131.79      137.40      4.10 o 
   3   2   9      290.79      288.35      7.98 o 
   4   2   9       65.52       65.75      3.98 o 
   5   2   9       80.16       80.78      4.51 o 
   6   2   9       81.98       81.31      4.84 o 
   7   2   9       39.75       41.09      3.89 o 
   8   2   9       32.49       31.65      3.83 o 
   1   3   9       28.13       26.81      1.73 o 
   2   3   9      468.87      457.24     10.42 o 
   3   3   9      333.00      324.39      8.76 o 
   4   3   9      683.60      668.79     19.38 o 
   5   3   9        2.79        1.93      2.01 o 
   6   3   9      538.05      546.88     15.22 o 
   7   3   9       52.09       47.08      4.27 o 
   8   3   9      117.72      122.78      6.39 o 
   1   4   9      453.02      447.98     10.31 o 
   2   4   9      806.64      805.90     18.29 o 
   3   4   9      118.71      113.66      5.02 o 
   4   4   9      114.33      112.19     10.00 o 
   5   4   9       18.43       17.07      3.14 o 
   6   4   9      242.74      255.50      9.75 o 
   7   4   9       38.71       41.75      4.74 o 
   8   4   9       61.66       59.42      6.42 o 
   1   5   9      599.55      594.95     14.06 o 
   2   5   9       10.66       10.16      1.81 o 
   3   5   9       93.84       95.46      5.38 o 
   4   5   9        8.62        2.98      2.36 o 
   5   5   9        6.92        7.58      2.61 o 
   6   5   9        8.03        5.43      2.81 o 
   7   5   9       71.31       69.58      5.33 o 
   8   5   9        2.18        2.04      3.06 o 
   1   6   9       14.69       20.06      2.35 o 
   2   6   9      100.47       88.96      7.55 o 
   3   6   9      220.42      202.52      8.16 o 
   4   6   9      292.56      294.21     15.12 o 
   5   6   9       13.51       18.13      4.17 o 
   6   6   9      293.62      302.05     12.97 o 
   7   6   9       15.51       10.55      3.87 o 
   8   6   9       83.34       79.19      7.08 o 
   1   7   9      335.94      314.45      8.83 o 
   2   7   9      409.48      411.21     11.74 o 
   3   7   9      116.91      111.27      5.98 o 
   4   7   9      109.78       94.47     10.39 o 
   5   7   9        2.23        0.30      2.71 o 
   6   7   9      213.76      252.19     14.47 o 
   7   7   9       16.05       10.91      7.44 o 
   1   8   9      634.63      639.91     19.07 o 
   2   8   9        9.30        3.31      1.82 o 
   3   8   9      282.41      294.85     12.38 o 
   4   8   9       30.91       25.43      4.22 o 
   5   8   9        6.71        7.78      3.50 o 
   6   8   9       16.57       23.59      4.52 o 
   7   8   9       29.72       40.95      5.64 o 
   1   9   9      311.97      300.00      8.75 o 
   2   9   9       40.61       42.27      3.60 o 
   3   9   9      259.95      262.34     10.15 o 
   4   9   9      139.94      152.12      8.64 o 
   5   9   9        8.36        4.74      3.31 o 
   6   9   9       82.82       88.09      7.19 o 
   1  10   9        1.66        0.94      1.99 o 
   2  10   9      236.57      247.37      8.71 o 
   3  10   9       14.90       14.24      3.27 o 
   4  10   9      141.09      146.98      8.79 o 
   5  10   9        1.67        0.59      3.38 o 
   6  10   9      193.32      227.77     11.73 o 
   1  11   9      167.59      168.09      6.37 o 
   2  11   9       15.86       11.73      2.91 o 
   3  11   9      110.89      123.06      8.07 o 
   4  11   9       30.70       25.66      4.69 o 
   5  11   9       13.67       11.71      4.32 o 
   1  12   9      195.28      186.45      6.91 o 
   2  12   9       39.40       41.72      3.99 o 
   3  12   9       41.92       36.13      5.20 o 
   4  12   9       34.91       37.21      5.48 o 
   1  13   9       10.11       10.96      2.76 o 
   2  13   9       23.40       23.63      3.51 o 
   3  13   9        6.42        3.68      3.44 o 
   0   0  10      261.54      276.09     10.67 o 
   2   0  10      857.75      897.07     24.50 o 
   4   0  10      461.41      429.49     16.13 o 
   6   0  10        6.48        3.53      3.17 o 
   8   0  10       69.42       73.40      6.94 o 
   0   1  10      289.33      265.70      8.15 o 
   1   1  10      423.65      446.87      9.58 o 
   2   1  10      209.69      214.75      6.11 o 
   3   1  10      113.49      107.16      5.13 o 
   4   1  10      146.83      139.52      6.00 o 
   5   1  10      321.13      334.53     13.57 o 
   6   1  10        5.52        2.64      2.38 o 
   7   1  10       94.43      111.66      6.10 o 
   8   1  10        7.14       10.52      3.40 o 
   0   2  10       80.17       80.38      5.06 o 
   1   2  10      257.72      260.97      6.43 o 
   2   2  10       93.78      104.12      3.70 o 
   3   2  10      441.50      462.92     11.72 o 
   4   2  10        8.82        8.28      2.37 o 
   5   2  10      350.48      360.33     14.29 o 
   6   2  10        7.32        8.67      2.68 o 
   7   2  10      140.26      152.99      7.13 o 
   8   2  10       10.85        7.35      5.12 o 
   0   3  10      628.86      652.99     18.78 o 
   1   3  10       18.96       20.59      2.33 o 
   2   3  10      273.68      274.65      7.89 o 
   3   3  10      188.20      184.73      6.82 o 
   4   3  10      112.82      110.50      6.01 o 
   5   3  10       28.10       18.66      3.25 o 
   6   3  10       38.51       32.27      4.05 o 
   7   3  10       50.54       62.84      6.53 o 
   0   4  10      303.85      304.08     10.30 o 
   1   4  10       92.88       87.75      4.04 o 
   2   4  10      121.05      121.96      4.88 o 
   3   4  10       66.19       55.20      3.88 o 
   4   4  10       70.18       63.57      4.74 o 
   5   4  10      199.49      180.94     15.36 o 
   6   4  10       37.71       48.69      5.42 o 
   7   4  10       98.95      118.60      6.98 o 
   0   5  10       78.67       88.19      5.82 o 
   1   5  10       87.38       88.84      4.18 o 
   2   5  10       17.17       20.75      2.53 o 
   3   5  10      412.76      419.47     12.25 o 
   4   5  10       20.59       14.35      3.10 o 
   5   5  10      267.74      256.38     11.70 o 
   6   5  10        8.37        6.94      3.83 o 
   7   5  10      147.82      173.31      9.82 o 
   0   6  10     1139.76     1199.18     44.68 o 
   1   6  10        9.81        5.09      1.61 o 
   2   6  10      235.47      242.22     10.60 o 
   3   6  10       63.85       54.90     10.23 o 
   4   6  10       47.28       45.99      5.15 o 
   5   6  10       92.50       90.75      6.90 o 
   6   6  10       10.04        9.56      3.95 o 
   7   6  10       69.74       66.97      6.83 o 
   0   7  10      409.70      384.13     14.81 o 
   1   7  10       31.44       30.79      2.91 o 
   2   7  10      379.50      384.89     11.58 o 
   3   7  10       16.38       11.26      3.07 o 
   4   7  10       10.31        4.24      3.14 o 
   5   7  10       59.98       61.05      6.53 o 
   6   7  10        3.29        1.85      3.63 o 
   0   8  10       32.46       38.26      4.48 o 
   1   8  10        2.26        1.85      1.96 o 
   2   8  10       17.88       17.77      3.02 o 
   3   8  10       96.41       98.09      6.07 o 
   4   8  10       15.42       12.10      3.98 o 
   5   8  10      288.94      270.64     15.79 o 
   6   8  10        2.97        4.39      3.93 o 
   0   9  10      317.51      317.05     19.23 o 
   1   9  10        2.90        1.79      1.75 o 
   2   9  10      125.10      133.98      8.42 o 
   3   9  10      134.92      145.02      8.53 o 
   4   9  10       10.30        8.54      3.62 o 
   5   9  10       61.06       67.35      6.78 o 
   0  10  10      255.45      246.60     11.52 o 
   1  10  10        3.94        2.73      2.23 o 
   2  10  10      198.81      198.29      7.91 o 
   3  10  10        5.55       12.90      3.54 o 
   4  10  10       49.93       52.92     11.83 o 
   5  10  10        8.54        2.76      6.52 o 
   0  11  10       18.91       14.91      3.99 o 
   1  11  10        8.13        6.66      2.54 o 
   2  11  10       40.35       33.67      3.85 o 
   3  11  10      112.92      130.09      8.60 o 
   4  11  10       17.30        9.45      4.79 o 
   0  12  10      170.54      176.83     10.02 o 
   1  12  10       25.66       24.49      3.34 o 
   2  12  10       16.25       10.34      3.26 o 
   2   0  11       44.57       41.50      5.31 o 
   4   0  11      404.07      437.23     20.93 o 
   6   0  11      121.24      127.12     10.38 o 
   1   1  11      311.71      325.53      7.73 o 
   2   1  11      273.51      283.67      7.62 o 
   3   1  11       80.36       86.87      4.84 o 
   4   1  11       82.13       82.82      4.91 o 
   5   1  11        8.95        6.99      2.73 o 
   6   1  11       45.37       38.58      4.10 o 
   7   1  11       12.96        9.51      3.75 o 
   1   2  11      287.22      288.06      8.26 o 
   2   2  11        0.08       -1.67      1.67 o 
   3   2  11      407.56      427.07     14.06 o 
   4   2  11      112.75      115.49      6.41 o 
   5   2  11       12.55       13.35      3.33 o 
   6   2  11       46.64       52.96      4.99 o 
   1   3  11       24.22       24.42      2.66 o 
   2   3  11      143.51      146.57      5.53 o 
   3   3  11       16.64       18.92      2.98 o 
   4   3  11      250.18      279.15     10.79 o 
   5   3  11       32.23       34.56      4.21 o 
   6   3  11      149.66      159.48      8.15 o 
   1   4  11      261.03      278.63      8.28 o 
   2   4  11      212.87      217.13      7.08 o 
   3   4  11       15.32       22.58      3.04 o 
   4   4  11      101.72      101.60      6.21 o 
   5   4  11        1.50       -0.09      2.41 o 
   6   4  11      181.99      194.62      9.16 o 
   1   5  11      461.18      463.31     13.26 o 
   2   5  11       13.02       10.57      2.39 o 
   3   5  11      216.53      243.80      8.60 o 
   4   5  11       17.74       17.26      3.45 o 
   5   5  11        8.54        8.88      2.92 o 
   6   5  11       19.66       18.52      3.87 o 
   1   6  11       31.62       37.94      3.57 o 
   2   6  11      102.54       95.65      5.17 o 
   3   6  11       74.99       77.21      7.91 o 
   4   6  11      138.66      136.13     14.87 o 
   5   6  11       19.68        3.59      4.44 o 
   1   7  11       75.51       55.99      5.27 o 
   2   7  11       81.01       78.10      5.42 o 
   3   7  11        4.75        5.60      2.98 o 
   4   7  11      103.27      101.91      7.68 o 
   5   7  11        0.90       -0.80      3.14 o 
   1   8  11      184.45      179.15      7.31 o 
   2   8  11       29.14       41.17      3.98 o 
   3   8  11      204.03      206.87      9.24 o 
   4   8  11        0.41       -0.97      3.44 o 
   1   9  11      105.93      113.51      5.97 o 
   2   9  11       78.12       85.30      5.32 o 
   3   9  11       68.88       72.79      5.80 o 
   4   9  11       66.62       66.25      6.76 o 
   1  10  11        9.21        5.39      2.19 o 
   2  10  11       42.56       42.93      4.71 o 
   3  10  11        8.05        4.81      7.04 o 
   0   0  12      189.20      180.33     15.43 o 
   2   0  12      373.54      372.08     14.64 o 
   4   0  12       93.00       79.85      8.12 o 
   0   1  12      140.09      125.31     12.97 o 
   1   1  12      105.18      115.09      6.27 o 
   2   1  12      149.84      167.80      7.73 o 
   3   1  12      104.62      116.11      7.74 o 
   4   1  12        7.93        7.64      3.99 o 
   5   1  12       80.44       76.04      7.57 o 
   0   2  12       21.22       36.13      8.00 o 
   1   2  12       47.10       46.12      4.19 o 
   2   2  12      100.52      110.90      6.23 o 
   3   2  12       67.21       65.53      7.91 o 
   4   2  12       10.57        9.25      3.87 o 
   5   2  12      143.33      157.89      9.69 o 
   0   3  12      313.37      333.97     26.54 o 
   1   3  12        1.80       -1.50      1.95 o 
   2   3  12      257.94      278.24      9.42 o 
   3   3  12       38.56       39.99      4.35 o 
   4   3  12       20.53       16.49      3.68 o 
   5   3  12       13.38        9.83      3.59 o 
   0   4  12      255.10      261.69     14.22 o 
   1   4  12       22.40       21.12      3.13 o 
   2   4  12      143.88      157.87      6.15 o 
   3   4  12      122.02      122.54      6.92 o 
   4   4  12       59.38       62.70      5.26 o 
   5   4  12      103.32      111.94      6.98 o 
   0   5  12       30.27       33.36      5.51 o 
   1   5  12       29.80       24.73      3.31 o 
   2   5  12        7.57       11.13      2.94 o 
   3   5  12       95.84       94.70      5.48 o 
   4   5  12        1.42        3.84      3.11 o 
   0   6  12      150.36      123.36      9.60 o 
   1   6  12       25.45       23.74      3.33 o 
   2   6  12      128.90      138.49      6.59 o 
   3   6  12       16.93       15.13      3.60 o 
   4   6  12       18.20       23.12      5.18 o 
   0   7  12      376.53      383.01     35.44 o 
   1   7  12        2.15        1.27      2.37 o 
   2   7  12      132.88      142.94      7.39 o 
   3   7  12       28.90       28.00      4.90 o 
   0   8  12       10.54       10.43      4.75 o 
   1   8  12        6.26        6.58      2.87 o 
   2   8  12       22.44       23.87      3.61 o 
   2   0  13       64.53       53.66      9.85 o 
   1   1  13      184.70      171.62     12.79 o 
   2   1  13        5.68        3.35      2.97 o 
   3   1  13       61.91       60.53      6.23 o 
   1   2  13      235.45      229.59     14.40 o 
   2   2  13        1.85        3.17      2.99 o 
   3   2  13       75.77       88.47      7.18 o 
   1   3  13       11.62       13.37      5.02 o 
   2   3  13       71.39       78.47      5.78 o 
   3   3  13       20.92       22.36      4.78 o 
   1   4  13      117.23      108.74      6.46 o 
   2   4  13       15.72       11.50      3.05 o 
   1   5  13      194.13      207.42      9.14 o 
                                                 
